# Supplementary material for: Genome-Wide Associations of Chlorophyll Fluorescence OJIP Transient Parameters Connected With Soil Drought Response in Barley
Source: Front Plant Sci. 2019 Feb 11;10:78. doi: 10.3389/fpls.2019.00078 (PMC6384533; doi:10.3389/fpls.2019.00078)
Supplement: Supplementary Table S2 — Statistics for phenotyping: F-test for comparison between phenotypic characteristics in the control and in drought; Variable contributions and principal component coordinates of cases (accessions) for PCA analysis showed in Figure 1A (control) and Figure 1B (drought). [file Table_2.xlsx]

## Sheet: Significance of differences
Trait	SS test for complete model relative to SS for the residual
	Multipl.	Multipl.	Correct.	SS	df	MS	SS	df	MS	F	p
Fv/Fm	0.497983	0.247987	0.244505	0.0277688	1	0.0277688	0.0842082	216	0.000389853	71.2289	4.66294e-15
ABS/RC	0.347053	0.120446	0.116374	1.17535	1	1.17535	8.58297	216	0.039736	29.579	1.44764e-07
Ψo	0.744041	0.553597	0.55153	0.246457	1	0.246457	0.198735	216	0.00092007	267.868	0
φEo	0.606777	0.368178	0.365253	0.103741	1	0.103741	0.178028	216	0.000824203	125.869	0
PIcso	0.254414	0.0647263	0.0603964	168650	1	168650	2.43694e+06	216	11282.1	14.9484	0.000146191
PIcsm	0.341491	0.116616	0.112527	1.04634e+07	1	1.04634e+07	7.92618e+07	216	366953	28.5144	2.34958e-07
PIABS	0.53883	0.290338	0.287053	11.853	1	11.853	28.9717	216	0.134128	88.3704	0
ABS/CS	0.963236	0.927824	0.92749	820315	1	820315	63812.4	216	295.428	2776.7	0
TRo/CS	0.970355	0.941588	0.941318	601895	1	601895	37338.8	216	172.865	3481.89	0
ETo/CS	0.853342	0.728192	0.726934	61413	1	61413	22923.2	216	106.126	578.679	0
DIo/CS	0.757795	0.574253	0.572282	16872.3	1	16872.3	12509	216	57.9119	291.344	0
RC/CSo	0.907259	0.823119	0.8223	74684.4	1	74684.4	16049	216	74.3009	1005.16	0
RC/CSm	0.893467	0.798284	0.79735	2.90127e+06	1	2.90127e+06	733113	216	3394.04	854.813	0
ETo/RC	0.300777	0.0904668	0.086256	0.0639973	1	0.0639973	0.643414	216	0.00297877	21.4845	6.16923e-06
TRo/RC	0.619896	0.384271	0.38142	1.84672	1	1.84672	2.95906	216	0.0136994	134.804	0
DIo/RC	0.160757	0.025843	0.021333	0.0755184	1	0.0755184	2.84669	216	0.0131791	5.73016	0.0175309
PItotal	0.544974	0.296997	0.293742	5.90416	1	5.90416	13.9754	216	0.0647008	91.2533	0
REo/RC	0.713451	0.509012	0.506739	0.672319	1	0.672319	0.648511	216	0.00300237	223.93	0
φRo	0.693634	0.481129	0.478727	0.0748967	1	0.0748967	0.0807721	216	0.000373945	200.288	0
Pn	0.976548	0.953645	0.953431	15630.7	1	15630.7	759.78	216	3.5175	4443.7	0
WUE	0.585094	0.342334	0.33929	712.391	1	712.391	1368.59	216	6.33606	112.434	0
WC	0.908265	0.824945	0.824134	591.393	1	591.393	125.495	216	0.580996	1017.9	0
RWC	0.957859	0.917494	0.917112	72928.1	1	72928.1	6558.05	216	30.3613	2402.01	0

## Sheet: PCA Control
	Variable	Variable contributions, based on correlation
		PC1	PC2
	Fv/Fm	0.00216783	0.0875588
	ABS/RC	0.0800684	0.00582213
	Ψo	0.0735109	0.0120274
	φEo	0.0742364	0.0192615
	PIcso	0.104224	0.00286338
	PIcsm	0.100117	0.00947804
	PIABS	0.0920231	0.0285477
	ABS/CS	0.00633002	0.17554
	TRo/CS	0.00818833	0.156391
	ETo/CS	0.077564	0.0191879
	DIo/CS	0.00149755	0.193778
	RC/CSo	0.0708915	0.0445864
	RC/CSm	0.0782783	0.00785354
	ETo/RC	7.45611e-05	0.0051465
	TRo/RC	0.0782115	0.0019073
	DIo/RC	0.0699816	0.0343517
	PItotal	0.0487501	0.00312838
	REo/RC	0.000233678	0.030811
	φRo	0.0258989	0.0165057
	Pn	0.00323913	0.00271306
	WUE	0.000873525	0.00564638
	WC	0.00148602	0.0819253
	RWC	0.00215388	0.0549695
	Accession	Principial component (PC) coordinates of cases, based on correlations
		PC1	PC2
1	Db 06145-8	-2.03391	0.878127
2	Db 07022/1	0.903189	-3.05038
3	Db 07022/11	-0.201467	1.09797
4	Db 07080/6	2.62482	2.00846
5	Db 07117/4	2.44847	0.260757
6	DM 2495/10	-1.8075	-0.0748038
7	DM 2632/10	-3.93008	1.41391
8	DM 2682/10	-1.78134	0.421184
9	DM 2685/10	-2.77342	1.38696
10	DM 2847/10	-0.829394	2.97779
11	DM 2968/10	0.094574	3.80877
12	DM 3049/10	2.03256	-0.626943
13	DM 3084/10	-1.08355	-0.61997
14	DM 3494/09	0.729414	0.321209
15	DM 4188/11	-2.30192	1.81452
16	DM 4474/11	-0.469596	-0.658193
17	DM 4479/11	2.97415	0.341855
18	DM 4480/11	3.69184	-2.36964
19	DM 4516/11	2.85873	1.67341
20	DM 4690/11	-0.940428	-3.66012
21	DM 4832/11	-0.896461	0.0867548
22	J 08002/10	-3.31894	1.51496
23	J 08002/5	1.05913	2.91844
24	J 08005/19	-3.29548	0.143334
25	J 08008/17	2.37097	0.474435
26	J 08055/16	6.64452	1.09742
27	J 08056/10	8.09108	2.67271
28	J 08060/16	0.801115	-0.974446
29	J 08060/2	-5.79744	0.122268
30	J 08062/3	1.6365	1.22486
31	J 08084/20	-0.927454	0.478797
32	J 08084/3	6.02021	-0.441164
33	J 08085/10	1.39805	2.76357
34	J 08085/6	-3.61428	-3.34362
35	J 08086/6	-1.87807	2.99725
36	J 09003/14	-0.349662	0.519114
37	J 09008/3	0.254261	-0.179141
38	J 09011/14	-1.287	-1.06036
39	J 09018/9	5.91378	0.737694
40	J 09034/10	-4.17635	-1.55863
41	J 09038/14	-2.12215	-0.230119
42	J 09043/3	0.466946	-0.276645
43	J 09046/20	-2.9264	-1.82129
44	Olympic	1.60241	3.34302
45	Soldo	-3.03799	-0.00823501
46	STH 156	-1.73619	-3.89671
47	STH 240	-0.871512	0.21002
48	STH 293	-4.39185	-3.69129
49	STH 294	-2.67047	-3.0605
50	STH 3.3320	-2.11339	0.0831972
51	STH 3.3424	3.7836	1.47228
52	STH 3.3425	-0.342883	1.14175
53	STH 3.3562	-2.13332	-0.991011
54	STH 3.3570	2.36405	1.33784
55	STH 3.3575	7.03164	-3.7545
56	STH 3.3598	-3.21719	-1.93239
57	STH 3.3846	-1.5095	-0.700202
58	STH 3.4441	-0.80705	0.410355
59	STH 3.4818	-0.667943	0.00663076
60	STH 3.4819	3.86533	1.02649
61	STH 3.4821	1.22474	0.759972
62	STH 3.4822	1.09883	-1.27816
63	STH 3.4838	4.81485	0.218323
64	STH 3.4839	2.12219	-4.85084
65	STH 3.4851	1.03361	0.262045
66	STH 3.4874	-1.65439	-1.97399
67	STH 3.4875	-4.79758	-1.55997
68	STH 3.4876	-1.25445	-2.62424
69	STH 3.4878	0.871827	-2.14776
70	STH 3.4880	1.5622	-1.88733
71	STH 3.4883	-3.62139	-0.572798
72	STH 3.4903	3.51146	-2.50394
73	STH 3.4935	1.38117	4.80312
74	STH 3.4936	-7.19524	1.99015
75	STH 3.4942	-2.22351	-2.00686
76	STH 3.4959	-1.90022	-3.06035
77	STH 3.4964	0.265617	-1.74222
78	STH 3.4984	5.24239	4.87585
79	STH 3.4985	1.18554	3.1326
80	STH 3.4991	5.15768	0.372225
81	STH 3.4999	-3.075	-0.132317
82	STH 3.5003	1.8796	0.73676
83	STH 3.5004	-4.46368	0.394025
84	STH 3.5007	-0.179195	0.0586071
85	STH 3.5010	-3.06485	-1.41301
86	STH 3.5011	-1.35826	-0.473296
87	STH 3.5014	-0.758806	-0.156583
88	STH 3.5017	-2.43607	-0.257932
89	STH 3.5019	1.86339	2.10222
90	STH 3.5020	4.87286	1.6026
91	STH 3.5021	-1.08914	4.71459
92	STH 3.5023	-2.29289	3.5221
93	STH 3.5024	-8.22427	6.35172
94	STH 3.5026	-0.65441	-0.460397
95	STH 3.5029	-2.02313	2.69361
96	STH 3.5031	0.144641	1.6342
97	STH 301	-1.29173	-0.836944
98	STH 330	1.85149	-2.50591
99	STH 366	5.28124	-3.31772
100	STH 369	-0.478869	2.96157
101	STH 373	0.898234	-1.03085
102	STH 391	1.76502	1.21418
103	STH 393	-1.51934	-1.30797
104	STH 464	1.90381	-2.04278
105	STH 470	-0.486246	-0.475867
106	STH 472	1.90521	-3.11597
107	STH 483	-1.72126	-0.752728
108	STH 491	1.76153	-4.60545
109	STH 497	4.74501	-1.51409

## Sheet: PCA Drought
	Variable	Variable contributions, based on correlation
		PC1	PC2
	Fv/Fm	0.0709068	0.0018305
	ABS/RC	0.0776959	0.0102827
	Ψo	0.0646286	0.0212486
	φEo	0.081855	0.00488586
	PIcso	0.0851242	2.96448e-06
	PIcsm	0.0830568	0.00116555
	PIABS	0.0828264	0.00313304
	ABS/CS	0.00685439	0.134531
	TRo/CS	0.00790861	0.107258
	ETo/CS	0.0477089	0.0866036
	DIo/CS	0.0585041	0.0354391
	RC/CSo	0.0628879	0.00401347
	RC/CSm	0.0791631	0.00202722
	ETo/RC	0.000375331	0.133777
	TRo/RC	0.0487243	0.0418787
	DIo/RC	0.0680468	4.87385e-05
	PItotal	0.0424458	0.060218
	REo/RC	0.00684167	0.173449
	φRo	0.00231361	0.171622
	Pn	0.000269502	0.00047293
	WUE	0.00732822	0.000321945
	WC	0.0134074	0.00239619
	RWC	0.00112688	0.00339346
	Accession	Principial component (PC) coordinates of cases, based on correlations
		PC1	PC2
1	Db 06145-8	4.28528	0.897787
2	Db 07022/1	-3.52346	-5.82232
3	Db 07022/11	4.43127	-0.312249
4	Db 07080/6	1.77879	2.49358
5	Db 07117/4	2.94895	-0.724886
6	DM 2495/10	2.11645	0.129787
7	DM 2632/10	3.63507	1.13141
8	DM 2682/10	0.243903	2.56227
9	DM 2685/10	0.766004	3.25338
10	DM 2847/10	4.26322	-0.145159
11	DM 2968/10	3.84673	0.938094
12	DM 3049/10	1.48346	0.124783
13	DM 3084/10	0.716259	0.984858
14	DM 3494/09	1.32477	0.822596
15	DM 4188/11	2.30921	2.51079
16	DM 4474/11	1.3866	-0.123954
17	DM 4479/11	3.11165	-0.257286
18	DM 4480/11	0.126045	-0.991249
19	DM 4516/11	0.707779	1.09358
20	DM 4690/11	-3.08883	-3.54585
21	DM 4832/11	-0.255889	0.16969
22	J 08002/10	-1.00633	0.276088
23	J 08002/5	2.65544	1.98653
24	J 08005/19	1.16759	0.628249
25	J 08008/17	0.521036	1.35283
26	J 08055/16	3.19731	0.140527
27	J 08056/10	4.95298	-0.154842
28	J 08060/16	1.19142	0.339622
29	J 08060/2	3.10867	-0.487922
30	J 08062/3	4.06586	0.390804
31	J 08084/20	3.62389	0.568711
32	J 08084/3	1.00393	-1.37241
33	J 08085/10	8.05795	-0.902801
34	J 08085/6	-4.15827	-2.62569
35	J 08086/6	1.22825	3.23641
36	J 09003/14	1.52133	0.38382
37	J 09008/3	1.92844	-0.526854
38	J 09011/14	0.0766986	-0.788666
39	J 09018/9	1.8655	-0.32775
40	J 09034/10	-0.532264	-3.76747
41	J 09038/14	1.86599	0.00822673
42	J 09043/3	-1.70635	1.12677
43	J 09046/20	-0.390337	-2.42668
44	Olympic	6.30745	0.29158
45	Soldo	0.934273	-1.04782
46	STH 156	-6.49558	-4.93823
47	STH 240	1.05574	-0.194473
48	STH 293	-3.15023	-4.03985
49	STH 294	-3.57094	-1.26868
50	STH 3.3320	0.912357	-2.61255
51	STH 3.3424	1.4033	-1.09434
52	STH 3.3425	2.12358	-0.386327
53	STH 3.3562	0.441844	0.236963
54	STH 3.3570	-3.29945	3.38555
55	STH 3.3575	-6.20614	3.85921
56	STH 3.3598	-6.90357	6.70593
57	STH 3.3846	-0.906875	-2.19716
58	STH 3.4441	0.652391	0.354458
59	STH 3.4818	-1.8006	0.973862
60	STH 3.4819	-1.62243	2.55077
61	STH 3.4821	-0.0282181	1.91052
62	STH 3.4822	-3.09443	1.66875
63	STH 3.4838	-0.165273	-0.805054
64	STH 3.4839	-14.4534	6.41229
65	STH 3.4851	2.09089	-1.96976
66	STH 3.4874	0.168942	-0.942109
67	STH 3.4875	-5.32854	3.72044
68	STH 3.4876	-0.757757	-0.480423
69	STH 3.4878	-2.44775	-0.979417
70	STH 3.4880	-2.06916	-2.05241
71	STH 3.4883	-1.37805	-0.351916
72	STH 3.4903	-7.01909	1.07298
73	STH 3.4935	2.99773	0.255533
74	STH 3.4936	0.93748	0.930791
75	STH 3.4942	-3.81618	1.58167
76	STH 3.4959	-6.03917	1.89429
77	STH 3.4964	-3.35973	-0.285438
78	STH 3.4984	2.08207	0.586616
79	STH 3.4985	3.80643	1.15105
80	STH 3.4991	1.31757	-0.512354
81	STH 3.4999	1.50644	0.326278
82	STH 3.5003	1.88307	-0.124303
83	STH 3.5004	3.54661	-2.25124
84	STH 3.5007	-0.764051	-0.163881
85	STH 3.5010	-2.10416	-0.444652
86	STH 3.5011	-1.94783	-0.639293
87	STH 3.5014	-0.841253	1.70881
88	STH 3.5017	2.89165	-0.568391
89	STH 3.5019	1.49306	-0.871715
90	STH 3.5020	-0.0418698	0.160005
91	STH 3.5021	2.23333	1.00386
92	STH 3.5023	2.80944	0.687156
93	STH 3.5024	1.2475	2.14703
94	STH 3.5026	1.60688	-0.653585
95	STH 3.5029	1.62199	1.22131
96	STH 3.5031	0.625221	2.37439
97	STH 301	0.127317	-0.56978
98	STH 330	-0.534189	-3.21064
99	STH 366	-7.36526	1.2553
100	STH 369	2.9391	0.609562
101	STH 373	-4.17004	-0.675702
102	STH 391	1.61123	0.428339
103	STH 393	-2.16655	-0.00439046
104	STH 464	-4.03491	-0.8024
105	STH 470	-0.965128	-0.182655
106	STH 472	-1.64269	-2.31029
107	STH 483	-0.0269818	-0.908529
108	STH 491	-9.00837	-10.7115
109	STH 497	-0.701015	-2.46121
