# Supplementary material for: Genome-Wide Associations of Chlorophyll Fluorescence OJIP Transient Parameters Connected With Soil Drought Response in Barley
Source: Front Plant Sci. 2019 Feb 11;10:78. doi: 10.3389/fpls.2019.00078 (PMC6384533; doi:10.3389/fpls.2019.00078)
Supplement: Supplementary Table S4 — Associations of DArTseq and SNP markers with physiological parameters in drought-treated barley plants after FDR correction. [file Table_4.XLSX]

## Sheet: FDR correction_drought
trait	Marker/ * SNP marker	position	marker_F	p	marker rsq	marker df	marker MS	error df	error MS	model df	model MS	ranking	FDR treshold	pass/not pass (1/0)	FDR treshold 2	pass/not pass2 (1/0)
PItotal	3254733	11117	22.4105	7.58817e-06	0.176565	1	0.658255	96	0.0293725	4	0.227085	209	0.00049188	1	0.00167147	1
RWC	3254734	974	23.1608	5.28827e-06	0.1366	1	757.533	100	32.7076	4	568.712	172	0.000404801	1	0.00137556	1
TRo/RC	3254734	974	11.6737	0.000917771	0.102985	1	0.129964	100	0.0111331	4	0.0371668	5944	0.0139892	1	0.0475368	1
PItotal	3254768	522	13.1236	0.000456462	0.103616	1	0.442903	102	0.0337487	4	0.208019	3768	0.00886797	1	0.0301344	1
RWC	3254822	162	12.3195	0.000696118	0.0830745	1	422.336	92	34.282	4	482.469	4958	0.0116686	1	0.0396513	1
RWC	3254901	2856	11.5403	0.000978615	0.0720687	1	386.379	100	33.4809	4	503.293	6145	0.0144622	1	0.0491443	1
PItotal	3254964	3103	13.7071	0.000363933	0.112693	1	0.461565	92	0.0336734	4	0.249451	3224	0.00758767	1	0.0257837	1
PItotal	3255056	9188	12.5795	0.000595365	0.101424	1	0.431858	100	0.0343304	4	0.206229	4486	0.0105578	1	0.0358765	1
PItotal	3255091	2098	12.626	0.000577866	0.100304	1	0.428204	102	0.0339144	4	0.202445	4393	0.0103389	1	0.0351328	1
ETo/CS	3255121	3657	12.0259	0.000780869	0.0979976	1	741.314	98	61.6431	4	380.897	5373	0.0126453	1	0.0429702	1
WUE	3255150	2495	11.8153	0.000870031	0.0953767	1	123.258	96	10.4321	4	72.7128	5720	0.013462	1	0.0457454	1
RC/CSo	3255321	7591	13.5361	0.000380819	0.115605	1	671.2	99	49.586	4	224.236	3325	0.00782537	1	0.0265915	1
RC/CSm	3255321	7591	12.2568	0.000696788	0.105586	1	46269.7	99	3775.01	4	16123	4961	0.0116757	1	0.0396753	1
RC/CSo	3255347	9428	13.964	0.000313349	0.119885	1	682.884	98	48.9032	4	225.914	2861	0.00673335	1	0.0228807	1
PItotal	3255443	10442	22.2638	7.98471e-06	0.171249	1	0.692551	97	0.0311066	4	0.256696	220	0.000517769	1	0.00175944	1
Ψo	3255443	10442	13.1679	0.00045668	0.113386	1	0.0106192	97	0.000806447	4	0.00385743	3771	0.00887503	1	0.0301583	1
PIcso	3255443	10442	11.8659	0.000846076	0.105133	1	133216	97	11226.8	4	44529.8	5628	0.0132455	1	0.0450096	1
PIABS	3255443	10442	11.6079	0.0009573	0.103287	1	2.14342	97	0.184652	4	0.710201	6084	0.0143187	1	0.0486564	1
ETo/RC	3255473	4943	13.2894	0.000425689	0.107531	1	0.0311602	100	0.00234474	4	0.0138262	3587	0.00844199	1	0.0286868	1
RWC	3255562	9549	11.6702	0.000916151	0.0713828	1	418.61	101	35.8698	4	560.359	5936	0.0139703	1	0.0474728	1
RC/CSo	3255587	10059	13.2296	0.000443629	0.115361	1	552.037	97	41.7272	4	184.439	3685	0.00867263	1	0.0294706	1
RC/CSm	3255593	5354	12.9543	0.00050272	0.113629	1	49332.1	98	3808.15	4	15237.8	4029	0.00948223	1	0.0322217	1
RC/CSo	3255593	5354	12.605	0.00059292	0.110534	1	629.305	98	49.9249	4	200.173	4470	0.0105201	1	0.0357486	1
PItotal	3255604	1689	12.0514	0.000765728	0.0982656	1	0.396716	100	0.0329187	4	0.186327	5311	0.0124994	1	0.0424744	1
Ψo	3255640	6815	13.4419	0.000401651	0.118756	1	0.00867619	97	0.000645459	4	0.00261241	3438	0.00809132	1	0.0274952	1
RC/CSo	3255738	58	11.7155	0.000902667	0.101049	1	565.055	99	48.2315	4	204.24	5856	0.0137821	1	0.046833	1
PIcsm	3255818	3702	16.1554	0.000112563	0.131123	1	6.26432e+06	101	387754	4	2.15279e+06	1344	0.0031631	1	0.0107486	1
PIcso	3255818	3702	15.7025	0.000138383	0.128621	1	174526	101	11114.5	4	58582.2	1574	0.0037044	1	0.012588	1
PIABS	3255818	3702	14.0047	0.000303121	0.116809	1	2.55819	101	0.182667	4	0.862802	2789	0.0065639	1	0.0223049	1
RC/CSm	3255818	3702	12.9708	0.000492643	0.109665	1	49067.3	101	3782.92	4	16338.8	3977	0.00935985	1	0.0318058	1
PItotal	3255819	9261	22.7971	6.44861e-06	0.171098	1	0.643681	96	0.0282352	4	0.262869	190	0.000447164	1	0.00151951	1
Ψo	3255819	9261	11.7313	0.000905684	0.101696	1	0.00866813	96	0.000738889	4	0.00357555	5875	0.0138268	1	0.046985	1
WUE	3255929	680	15.1964	0.000176426	0.114983	1	150.913	99	9.93081	4	82.3331	1830	0.0043069	1	0.0146353	1
ETo/RC	3255929	680	13.6724	0.000357295	0.110319	1	0.0312604	99	0.00228639	4	0.014253	3181	0.00748647	1	0.0254399	1
RWC	3255929	680	13.5366	0.000380728	0.0817052	1	464.177	99	34.2905	4	571.589	3324	0.00782302	1	0.0265835	1
TRo/RC	3255929	680	13.0898	0.000469622	0.115827	1	0.146599	99	0.0111995	4	0.0392318	3876	0.00912215	1	0.0309981	1
TRo/RC	3255961	10058	12.886	0.000521403	0.115422	1	0.144562	97	0.0112185	4	0.0410676	4130	0.00971993	1	0.0330294	1
RC/CSo	3255989	2854	13.7587	0.000341596	0.117093	1	663.501	100	48.2242	4	211.011	3053	0.00718522	1	0.0244162	1
RWC	3256016	11008	12.3079	0.000670048	0.0736304	1	431.251	103	35.0386	4	561.998	4836	0.0113815	1	0.0386756	1
TRo/RC	3256062	7419	17.4907	6.80544e-05	0.162538	1	0.189172	88	0.0108156	4	0.0530236	925	0.00217698	1	0.00739763	1
WUE	3256062	7419	16.4933	0.000105661	0.14001	1	168.856	88	10.2379	4	76.2735	1280	0.00301247	1	0.0102367	1
ETo/RC	3256062	7419	14.4405	0.000265919	0.128276	1	0.0342578	88	0.00237234	4	0.014574	2532	0.00595905	1	0.0202495	1
ABS/RC	3256062	7419	13.7517	0.000364486	0.129725	1	0.65397	88	0.0475555	4	0.214075	3229	0.00759944	1	0.0258237	1
RWC	3256079	4969	13.1643	0.000457453	0.0808195	1	465.677	97	35.3743	4	582.655	3774	0.00888209	1	0.0301823	1
TRo/RC	3256205	4980	12.3554	0.0006785	0.115629	1	0.143402	94	0.0116064	4	0.0372962	4865	0.0114498	1	0.0389075	1
TRo/RC	3256237	9909	13.1725	0.000459882	0.119714	1	0.156803	95	0.0119038	4	0.0447361	3783	0.00890327	1	0.0302543	1
TRo/RC	3256304	2139	14.8566	0.000205166	0.127494	1	0.170959	100	0.0115073	4	0.0475489	2044	0.00481054	1	0.0163468	1
WUE	3256304	2139	14.1868	0.00027978	0.107428	1	125.698	100	8.86022	4	71.0127	2631	0.00619205	1	0.0210413	1
RC/CSo	3256319	5421	15.9078	0.00012528	0.129528	1	737.335	102	46.3504	4	241.187	1459	0.00343375	1	0.0116683	1
PItotal	3256327	3487	13.7004	0.000357719	0.112625	1	0.463761	96	0.0338503	4	0.217029	3182	0.00748882	1	0.0254479	1
ETo/RC	3256392	7576	17.717	5.86278e-05	0.149802	1	0.0386342	94	0.00218063	4	0.0132307	815	0.0019181	1	0.00651791	1
TRo/RC	3256392	7576	14.2957	0.000274344	0.129652	1	0.162456	94	0.0113639	4	0.0461997	2597	0.00611203	1	0.0207694	1
WUE	3256392	7576	13.1724	0.000462068	0.106315	1	127.563	94	9.68409	4	72.3872	3800	0.00894328	1	0.0303903	1
ABS/RC	3256392	7576	12.6131	0.000600787	0.114791	1	0.439439	94	0.03484	4	0.138298	4533	0.0106684	1	0.0362524	1
RC/CSo	3256393	9241	18.606	3.74939e-05	0.149911	1	873.995	101	46.9737	4	271.437	624	0.00146858	1	0.0049904	1
TRo/RC	3256393	9241	14.5377	0.000236565	0.123896	1	0.16612	101	0.0114268	4	0.0466727	2300	0.00541304	1	0.0183941	1
RWC	3256410	11535	13.7278	0.000362396	0.0860107	1	468.945	91	34.1602	4	585.898	3214	0.00756413	1	0.0257038	1
REo/RC	3256435	11166	11.8643	0.000867146	0.0972492	1	0.0381363	91	0.00321437	4	0.0249109	5709	0.0134361	1	0.0456574	1
TRo/RC	3256467	2524	13.281	0.000429228	0.116738	1	0.147448	99	0.0111022	4	0.0409887	3610	0.00849612	1	0.0288708	1
RC/CSo	3256467	2524	12.0774	0.000759046	0.105335	1	602.006	99	49.8456	4	195.106	5278	0.0124217	1	0.0422105	1
RC/CSm	3256489	679	13.8442	0.000329754	0.119015	1	52359.8	99	3782.09	4	16378.9	2984	0.00702283	1	0.0238644	1
TRo/RC	3256489	679	12.4395	0.000638786	0.11029	1	0.146757	99	0.0117976	4	0.0406693	4709	0.0110826	1	0.0376599	1
RC/CSo	3256489	679	11.8843	0.00083249	0.102872	1	590.016	99	49.6467	4	205.102	5574	0.0131184	1	0.0445777	1
PIcsm	3256489	679	11.524	0.000989684	0.0998845	1	4.68475e+06	99	406521	4	1.66403e+06	6202	0.0145964	1	0.0496001	1
TRo/RC	3256528	425	12.4433	0.000632757	0.108189	1	0.146662	101	0.0117864	4	0.0412945	4684	0.0110238	1	0.03746	1
RC/CSm	3256554	292	16.7646	8.48745e-05	0.136565	1	61649.4	102	3677.35	4	19084.5	1116	0.0026265	1	0.00892514	1
ABS/RC	3256554	292	15.3627	0.000160825	0.127928	1	0.756924	102	0.0492704	4	0.222802	1737	0.00408802	1	0.0138916	1
WUE	3256554	292	14.669	0.000221498	0.10763	1	142.938	102	9.74421	4	83.535	2162	0.00508826	1	0.0172905	1
RC/CSo	3256554	292	14.2194	0.000272969	0.118246	1	695.282	102	48.8967	4	223.122	2579	0.00606966	1	0.0206254	1
TRo/RC	3256554	292	14.1525	0.000281618	0.120362	1	0.153291	102	0.0108314	4	0.042195	2637	0.00620617	1	0.0210893	1
PIcsm	3256554	292	12.9486	0.000495831	0.107579	1	5.07869e+06	102	392218	4	1.80074e+06	3999	0.00941163	1	0.0319818	1
PIcso	3256554	292	12.0681	0.000754218	0.101465	1	136042	102	11272.9	4	47736.1	5232	0.0123135	1	0.0418426	1
PIABS	3256554	292	11.9499	0.000798183	0.100899	1	2.15081	102	0.179985	4	0.739508	5443	0.0128101	1	0.0435301	1
DIo/CS	3256554	292	11.4937	0.000994242	0.0937426	1	889.878	102	77.4228	4	398.914	6230	0.0146623	1	0.0498241	1
ETo/CS	3256614	1821	14.0917	0.000304711	0.108125	1	878.112	92	62.314	4	597.087	2800	0.00658979	1	0.0223928	1
Ψo	3256614	1821	13.1712	0.000466828	0.113922	1	0.0102806	92	0.000780538	4	0.0046082	3863	0.00909155	1	0.0308941	1
φEo	3256614	1821	11.9937	0.000812114	0.101898	1	0.00955947	92	0.000797043	4	0.00512159	5505	0.012956	1	0.0440259	1
PItotal	3256690	3061	13.1195	0.000467168	0.107485	1	0.44938	97	0.0342529	4	0.214585	3869	0.00910567	1	0.0309421	1
φRo	3256730	8351	13.065	0.000492969	0.111172	1	0.00337337	91	0.000258199	4	0.0017119	3982	0.00937162	1	0.0318458	1
PItotal	3256794	7078	13.4225	0.00040721	0.114612	1	0.430807	96	0.0320958	4	0.169404	3467	0.00815957	1	0.0277271	1
WUE	3256902	1101	12.8603	0.000523323	0.100206	1	128.867	99	10.0205	4	73.4973	4139	0.00974112	1	0.0331014	1
RWC	3256965	361	20.249	1.90784e-05	0.123105	1	654.912	96	32.343	4	553.756	429	0.00100965	1	0.0034309	1
RWC	3256998	5323	13.169	0.000448608	0.0806659	1	469.586	101	35.6584	4	554.968	3709	0.00872911	1	0.0296625	1
WUE	3256998	5323	11.5284	0.00098096	0.0905834	1	110.202	101	9.55923	4	62.7758	6152	0.0144787	1	0.0492003	1
φRo	3257069	5868	12.0412	0.000790685	0.0935991	1	0.00343644	93	0.000285389	4	0.0025433	5408	0.0127277	1	0.0432502	1
PItotal	3257213	2396	15.8614	0.000129439	0.12526	1	0.517399	100	0.0326199	4	0.217151	1492	0.00351141	1	0.0119322	1
RC/CSo	3257213	2396	12.2904	0.000683138	0.105602	1	602.116	100	48.9907	4	200.664	4891	0.0115109	1	0.0391155	1
ETo/CS	3257213	2396	11.7165	0.000899071	0.0926711	1	797.231	100	68.0435	4	449.613	5841	0.0137468	1	0.0467131	1
PItotal	3257272	9104	22.2067	8.65937e-06	0.183241	1	0.690343	92	0.0310872	4	0.226843	231	0.000543657	1	0.00184741	1
Ψo	3257272	9104	11.7789	0.00089934	0.107731	1	0.00975223	92	0.000827943	4	0.00358822	5843	0.0137515	1	0.046729	1
RC/CSo	3257365	6263	12.1623	0.000731671	0.104639	1	596.791	98	49.0687	4	223.648	5124	0.0120593	1	0.0409789	1
TRo/RC	3257458	8821	16.9962	7.84772e-05	0.14559	1	0.183281	98	0.0107836	4	0.0505215	1041	0.00244999	1	0.00832534	1
ABS/RC	3257458	8821	13.2825	0.000430817	0.117125	1	0.681914	98	0.0513391	4	0.19772	3614	0.00850553	1	0.0289028	1
ETo/RC	3257473	10381	11.6776	0.000929265	0.0953367	1	0.029661	96	0.00253999	4	0.0168197	5981	0.0140763	1	0.0478327	1
ETo/RC	3257496	8820	13.0044	0.000490998	0.104482	1	0.0294495	98	0.00226458	4	0.0149831	3970	0.00934337	1	0.0317498	1
TRo/RC	3257496	8820	12.9045	0.000514668	0.114783	1	0.147575	98	0.0114359	4	0.0412409	4089	0.00962344	1	0.0327015	1
WC	3257547	9825	15.9279	0.000131212	0.0973719	1	5.62532	93	0.353173	4	6.23159	1511	0.00355613	1	0.0120841	1
RC/CSo	3257589	4154	13.8806	0.00032268	0.116587	1	678.14	100	48.8551	4	232.775	2941	0.00692163	1	0.0235205	1
RC/CSo	3257600	6110	13.3789	0.000415602	0.118204	1	642.302	96	48.0087	4	206.254	3546	0.00834549	1	0.0283589	1
PItotal	3257600	6110	13.349	0.000421447	0.11142	1	0.448943	96	0.0336312	4	0.200175	3573	0.00840904	1	0.0285749	1
WUE	3257618	2521	14.2298	0.000275586	0.1098	1	140.208	99	9.8531	4	75.3717	2600	0.00611909	1	0.0207933	1
RWC	3257672	9117	13.4142	0.000405024	0.0847343	1	437.045	98	32.5808	4	491.23	3454	0.00812897	1	0.0276232	1
PItotal	3257787	737	12.9764	0.000489367	0.102277	1	0.436811	102	0.033662	4	0.209337	3955	0.00930807	1	0.0316299	1
RC/CSo	3257869	4271	14.4747	0.000242397	0.119405	1	688.187	102	47.5441	4	228.498	2395	0.00563662	1	0.0191539	1
RWC	3257874	4313	14.0688	0.000301459	0.0829737	1	471.295	96	33.4993	4	616.032	2774	0.00652859	1	0.0221849	1
RC/CSo	3258099	4595	18.1744	4.71566e-05	0.156917	1	717.036	96	39.4532	4	195.504	713	0.00167804	1	0.00570218	1
TRo/CS	3258099	4595	14.7728	0.00021788	0.115976	1	1339.05	96	90.6431	4	711.041	2132	0.00501765	1	0.0170505	1
ETo/CS	3258099	4595	11.6016	0.000963704	0.0988927	1	650.941	96	56.1078	4	298.986	6100	0.0143563	1	0.0487844	1
RWC	3258332	4485	15.8597	0.000131086	0.0958346	1	537.043	98	33.862	4	571.342	1508	0.00354907	1	0.0120601	1
WC	3258377	9383	13.215	0.000446688	0.0758598	1	4.55679	97	0.344819	4	6.65526	3698	0.00870322	1	0.0295745	1
WUE	3258593	2754	13.1326	0.000460253	0.103415	1	126.95	99	9.66681	4	67.6433	3786	0.00891033	1	0.0302783	1
Pn	3258627	3719	12.9256	0.000521099	0.11954	1	30.7246	93	2.37704	4	8.99	4129	0.00971758	1	0.0330214	1
PIcso	3258646	3896	12.7904	0.0005324	0.106142	1	142915	103	11173.6	4	48892.9	4182	0.00984232	1	0.0334453	1
PIcsm	3258646	3896	12.5609	0.000593838	0.104047	1	4.93972e+06	103	393263	4	1.74244e+06	4481	0.010546	1	0.0358365	1
PIABS	3258646	3896	11.8428	0.000837478	0.0994047	1	2.16685	103	0.182967	4	0.738166	5588	0.0131513	1	0.0446897	1
PItotal	3258869	7919	18.1597	4.99046e-05	0.15317	1	0.597306	90	0.0328917	4	0.234843	739	0.00173923	1	0.00591011	1
TRo/RC	3258971	2137	13.2951	0.000424546	0.116026	1	0.156038	100	0.0117365	4	0.042799	3584	0.00843493	1	0.0286628	1
RC/CSo	3259030	2699	16.616	9.13418e-05	0.135913	1	793.767	101	47.7713	4	253.833	1151	0.00270887	1	0.00920505	1
RC/CSo	3259055	8732	11.9203	0.000824344	0.10602	1	598.801	97	50.2336	4	193.836	5538	0.0130337	1	0.0442898	1
REo/RC	3259271	7268	11.5933	0.000944537	0.086871	1	0.0348707	103	0.00300785	4	0.0229	6038	0.0142104	1	0.0482885	1
WUE	3259321	2918	13.4926	0.000390422	0.105117	1	135.863	98	10.0694	4	76.4213	3360	0.00790774	1	0.0268714	1
PIcsm	3259374	3376	14.9171	0.000199524	0.123051	1	5.78166e+06	100	387586	4	2.05681e+06	2004	0.0047164	1	0.0160269	1
PIABS	3259374	3376	14.8404	0.000206712	0.123453	1	2.64293	100	0.17809	4	0.899833	2051	0.00482702	1	0.0164028	1
DIo/CS	3259374	3376	13.3882	0.000406358	0.108751	1	1054.9	100	78.793	4	455.204	3462	0.0081478	1	0.0276871	1
PIcso	3259374	3376	13.0681	0.000472453	0.11012	1	146542	100	11213.7	4	52343.8	3885	0.00914333	1	0.0310701	1
RC/CSo	3259528	482	12.1321	0.000745177	0.105485	1	601.578	97	49.5858	4	223.282	5184	0.0122005	1	0.0414587	1
TRo/RC	3259528	482	11.8316	0.000860025	0.108	1	0.132944	97	0.0112363	4	0.0352612	5684	0.0133773	1	0.0454575	1
φRo	3259629	6665	13.2317	0.000431979	0.0956506	1	0.00359128	103	0.000271416	4	0.00239751	3619	0.0085173	1	0.0289427	1
TRo/RC	3259773	2238	12.3001	0.000677445	0.107629	1	0.142469	101	0.0115827	4	0.0384638	4859	0.0114356	1	0.0388596	1
ETo/RC	3259890	929	15.5379	0.000158554	0.131687	1	0.0361517	91	0.00232667	4	0.0156999	1720	0.00404801	1	0.0137556	1
TRo/RC	3259890	929	12.8255	0.000551339	0.123259	1	0.133703	91	0.0104248	4	0.0340191	4272	0.0100541	1	0.0341651	1
TRo/RC	3260095	7975	17.5495	6.21826e-05	0.153143	1	0.197968	96	0.0112805	4	0.0524416	849	0.00199812	1	0.00678983	1
ETo/RC	3260095	7975	15.2374	0.000176129	0.123	1	0.0325309	96	0.00213494	4	0.0148811	1826	0.00429748	1	0.0146033	1
WUE	3260095	7975	14.7275	0.000222459	0.11445	1	147.197	96	9.99467	4	81.6596	2170	0.00510708	1	0.0173544	1
ABS/RC	3260095	7975	12.6521	0.000584716	0.11413	1	0.666328	96	0.0526652	4	0.195622	4416	0.010393	1	0.0353167	1
RWC	3260191	54	15.0704	0.000189014	0.0955909	1	540.277	97	35.8501	4	543.627	1917	0.00451165	1	0.0153311	1
WUE	3260191	54	12.3843	0.00066099	0.101572	1	120.373	97	9.71976	4	60.5685	4806	0.0113109	1	0.0384357	1
TRo/RC	3260530	2136	11.6133	0.000944814	0.102957	1	0.132519	100	0.011411	4	0.0365084	6039	0.0142128	1	0.0482965	1
PIABS	3260592	5049	14.5278	0.00024129	0.12396	1	2.56585	98	0.176616	4	0.847647	2374	0.0055872	1	0.0189859	1
PIcsm	3260592	5049	13.818	0.000335382	0.117596	1	5.26692e+06	98	381163	4	1.85854e+06	3013	0.00709108	1	0.0240963	1
PIcso	3260592	5049	11.9641	0.000804242	0.103916	1	132947	98	11112.2	4	47595.6	5467	0.0128666	1	0.043722	1
DIo/CS	3260592	5049	11.8247	0.000859707	0.0994637	1	953.685	98	80.6519	4	421.095	5682	0.0133726	1	0.0454415	1
TRo/RC	3260705	2858	16.9184	8.82652e-05	0.162505	1	0.168417	87	0.00995462	4	0.0425818	1140	0.00268298	1	0.00911708	1
RC/CSo	3260705	2858	12.2304	0.000742867	0.114352	1	588.781	87	48.1407	4	240.151	5171	0.0121699	1	0.0413548	1
RWC	3260779	4968	12.1554	0.000736938	0.0716392	1	399.279	97	32.8478	4	596.809	5151	0.0121229	1	0.0411948	1
RWC	3260845	3712	15.5612	0.000161333	0.0964427	1	458.562	87	29.4683	4	547.757	1742	0.00409979	1	0.0139315	1
ETo/RC	3260941	4295	19.0062	3.19224e-05	0.149159	1	0.042499	99	0.00223607	4	0.0158882	566	0.00133208	1	0.00452655	1
PItotal	3261063	10638	18.5874	3.96455e-05	0.147609	1	0.586091	95	0.0315317	4	0.243762	652	0.00153448	1	0.00521433	1
RWC	3261200	2697	11.6868	0.000908863	0.0689959	1	405.782	101	34.7213	4	593.599	5911	0.0139115	1	0.0472729	1
ETo/RC	3261312	644	22.7202	6.30402e-06	0.162311	1	0.0513678	101	0.00226089	4	0.0220318	187	0.000440104	1	0.00149552	1
TRo/RC	3261312	644	19.6646	2.35293e-05	0.160519	1	0.216215	101	0.0109951	4	0.0591157	483	0.00113674	1	0.00386276	1
ABS/RC	3261312	644	14.5434	0.000235945	0.122347	1	0.739617	101	0.050856	4	0.227194	2292	0.00539421	1	0.0183301	1
RC/CSo	3261312	644	13.5744	0.000370728	0.11443	1	651.186	101	47.9717	4	211.393	3275	0.0077077	1	0.0261916	1
RC/CSo	3261379	4509	11.5935	0.000971057	0.103459	1	590.386	95	50.9239	4	217.174	6124	0.0144128	1	0.0489763	1
WUE	3261392	319	14.0483	0.000298408	0.107074	1	141.277	100	10.0565	4	78.4455	2755	0.00648388	1	0.0220329	1
TRo/RC	3261392	319	13.7786	0.00033843	0.120159	1	0.150981	100	0.0109577	4	0.0401872	3033	0.00713815	1	0.0242562	1
ETo/RC	3261726	6236	11.7566	0.000932883	0.110257	1	0.0276956	86	0.00235575	4	0.0121492	5990	0.0140974	1	0.0479047	1
RC/CSo	3261771	1773	13.2839	0.000424977	0.111643	1	652.268	101	49.1023	4	220.78	3586	0.00843963	1	0.0286788	1
PIcso	3261826	4537	12.1097	0.000739339	0.100967	1	129226	102	10671.3	4	47853	5160	0.012144	1	0.0412668	1
RC/CSo	3261926	10220	13.2892	0.000437528	0.119618	1	674.982	94	50.7918	4	217.095	3647	0.0085832	1	0.0291667	1
RWC	3261926	10220	12.417	0.000659035	0.0817816	1	449.257	94	36.181	4	523.093	4798	0.0112921	1	0.0383717	1
RWC	3261988	3597	15.9292	0.000125506	0.0960221	1	555.129	100	34.8498	4	574.069	1461	0.00343846	1	0.0116843	1
ETo/RC	3261988	3597	11.9972	0.000785846	0.0946214	1	0.0297707	100	0.00248148	4	0.0166205	5391	0.0126877	1	0.0431142	1
REo/RC	3262019	8112	12.0862	0.000747694	0.0919625	1	0.036046	102	0.00298241	4	0.0219395	5191	0.012217	1	0.0415147	1
RWC	3262041	4841	11.9063	0.000823771	0.0747154	1	430.893	99	36.1904	4	546.069	5536	0.0130289	1	0.0442738	1
ETo/CS	3262177	1916	16.3606	0.000108025	0.125627	1	1019.27	93	62.3004	4	579.876	1302	0.00306425	1	0.0104127	1
φEo	3262177	1916	14.3315	0.00027136	0.123177	1	0.0118036	93	0.000823609	4	0.00480766	2566	0.00603907	1	0.0205214	1
Ψo	3262177	1916	14.2147	0.00028635	0.123389	1	0.0110919	93	0.000780313	4	0.00433115	2668	0.00627912	1	0.0213372	1
PIcso	3262177	1916	11.9082	0.00084224	0.107163	1	123951	93	10408.9	4	47158.4	5609	0.0132008	1	0.0448576	1
RC/CSm	3262338	7490	18.707	3.55877e-05	0.148652	1	63733.9	102	3406.96	4	20309.4	602	0.0014168	1	0.00481446	1
PIcsm	3262338	7490	15.5961	0.000144484	0.126042	1	5.79139e+06	102	371335	4	2.01799e+06	1619	0.00381031	1	0.0129479	1
RC/CSo	3262338	7490	15.1693	0.000175786	0.12378	1	715.25	102	47.151	4	242.247	1823	0.00429042	1	0.0145793	1
PIcso	3262338	7490	13.725	0.000343935	0.11309	1	148417	102	10813.7	4	52347.4	3069	0.00722288	1	0.0245441	1
PItotal	3262338	7490	13.219	0.000436345	0.104184	1	0.444408	102	0.0336189	4	0.20912	3639	0.00856437	1	0.0291027	1
RC/CSo	3262463	9462	17.8297	5.37035e-05	0.149743	1	832.676	99	46.7017	4	234.31	771	0.00181454	1	0.00616603	1
RC/CSm	3262463	9462	17.1752	7.19363e-05	0.143097	1	59555.9	99	3467.56	4	18226.1	983	0.00231349	1	0.00786148	1
PIcsm	3262463	9462	14.4061	0.000253954	0.120528	1	5.30332e+06	99	368129	4	1.88899e+06	2457	0.00578254	1	0.0196497	1
PIcso	3262463	9462	13.9962	0.000307202	0.118791	1	147814	99	10561	4	49695.6	2825	0.00664862	1	0.0225928	1
TRo/RC	3262463	9462	12.1529	0.00073219	0.106877	1	0.143469	99	0.0118053	4	0.0434123	5128	0.0120687	1	0.0410109	1
PIABS	3262463	9462	11.6707	0.000922279	0.100625	1	2.05785	99	0.176326	4	0.748611	5959	0.0140245	1	0.0476567	1
WUE	3262603	11596	13.3003	0.000419923	0.0986929	1	131.675	102	9.9001	4	81.0942	3563	0.0083855	1	0.0284949	1
TRo/RC	3262607	9970	11.5554	0.000965067	0.1007	1	0.134028	102	0.0115987	4	0.0369753	6103	0.0143634	1	0.0488084	1
RC/CSo	3262708	10137	26.1096	1.74069e-06	0.215311	1	1095.59	92	41.9611	4	306.998	62	0.000145917	1	0.000495841	1
RC/CSm	3262708	10137	25.6768	2.07328e-06	0.215562	1	80979.3	92	3153.79	4	21379.4	74	0.000174159	1	0.000591811	1
PIcso	3262708	10137	21.2432	1.29958e-05	0.183501	1	210512	92	9909.63	4	58877.7	334	0.000786067	1	0.00267115	1
PIcsm	3262708	10137	20.8944	1.50689e-05	0.180441	1	7.3402e+06	92	351300	4	2.08992e+06	370	0.000870793	1	0.00295905	1
TRo/RC	3262708	10137	18.1861	4.84808e-05	0.16094	1	0.20453	92	0.0112465	4	0.059043	728	0.00171334	1	0.00582214	1
PIABS	3262708	10137	18.0126	5.23151e-05	0.159839	1	3.04046	92	0.168797	4	0.873172	759	0.0017863	1	0.00607006	1
ABS/RC	3262708	10137	15.0509	0.000196435	0.138112	1	0.772796	92	0.0513454	4	0.217911	1982	0.00466463	1	0.0158509	1
PItotal	3262903	6663	16.4579	0.000101987	0.136175	1	0.557924	95	0.0339	4	0.219151	1250	0.00294187	1	0.0099968	1
ETo/CS	3262903	6663	15.6063	0.000149804	0.125982	1	1002.07	95	64.209	4	463.553	1661	0.00390916	1	0.0132837	1
DIo/RC	3262903	6663	13.9805	0.000315665	0.122222	1	0.325775	95	0.0233021	4	0.112937	2885	0.00678983	1	0.0230726	1
RC/CSo	3262903	6663	13.8911	0.000329023	0.123927	1	665.241	95	47.8898	4	204.623	2979	0.00701106	1	0.0238244	1
φEo	3262903	6663	12.7441	0.000562327	0.11164	1	0.0117322	95	0.000920594	4	0.00440831	4328	0.0101859	1	0.0346129	1
PIcso	3262903	6663	12.322	0.000686417	0.110994	1	141289	95	11466.4	4	45908.7	4914	0.0115651	1	0.0392994	1
ABS/RC	3262903	6663	12.2135	0.000722637	0.11132	1	0.634459	95	0.0519473	4	0.191099	5067	0.0119252	1	0.040523	1
Ψo	3262903	6663	12.1006	0.00076242	0.106777	1	0.00980454	95	0.00081025	4	0.00371213	5291	0.0124523	1	0.0423145	1
TRo/RC	3263040	462	20.0029	2.06502e-05	0.165691	1	0.214959	99	0.0107464	4	0.0583632	453	0.00106613	1	0.00362284	1
ABS/RC	3263040	462	12.6658	0.000573771	0.110728	1	0.660693	99	0.0521637	4	0.200658	4378	0.0103036	1	0.0350128	1
RC/CSo	3263040	462	12.1228	0.000742783	0.10488	1	595.489	99	49.1214	4	203.696	5170	0.0121676	1	0.0413468	1
ETo/CS	3263090	3259	17.0403	7.64213e-05	0.132032	1	852.938	99	50.054	4	376.178	1024	0.00240998	1	0.00818938	1
ETo/RC	3263192	7488	12.5923	0.000587221	0.0982084	1	0.0307437	102	0.00244148	4	0.0160037	4434	0.0104354	1	0.0354607	1
RC/CSm	3263222	10279	16.2855	0.000105471	0.13299	1	58751.4	102	3607.58	4	18450	1279	0.00301012	1	0.0102287	1
PIcsm	3263222	10279	14.6066	0.000228	0.11965	1	5.64372e+06	102	386381	4	1.93944e+06	2223	0.00523182	1	0.0177783	1
RC/CSo	3263222	10279	14.4375	0.000246624	0.118423	1	686.603	102	47.5569	4	236.771	2413	0.00567898	1	0.0192978	1
PIcso	3263222	10279	14.3386	0.000258229	0.118069	1	158571	102	11059	4	53753.6	2483	0.00584373	1	0.0198576	1
PIABS	3263222	10279	12.4991	0.000613849	0.10519	1	2.2753	102	0.182037	4	0.765652	4585	0.0107908	1	0.0366683	1
TRo/RC	3263274	2237	15.7954	0.000132633	0.133154	1	0.176152	101	0.0111521	4	0.0491381	1525	0.00358908	1	0.0121961	1
RC/CSo	3263281	5132	19.1424	3.00692e-05	0.158452	1	885.705	99	46.2693	4	252.271	547	0.00128736	1	0.0043746	1
TRo/RC	3263281	5132	15.8573	0.000130449	0.135445	1	0.169992	99	0.0107201	4	0.0484425	1502	0.00353495	1	0.0120122	1
RC/CSm	3263281	5132	15.0926	0.000185034	0.129121	1	56510.6	99	3744.25	4	16743.6	1886	0.00443869	1	0.0150832	1
ABS/RC	3263281	5132	13.6691	0.000357841	0.118918	1	0.703108	99	0.0514377	4	0.20505	3183	0.00749117	1	0.0254559	1
ETo/CS	3263312	1584	17.0909	7.98146e-05	0.136559	1	1093.76	90	63.9967	4	562.436	1052	0.00247588	1	0.00841331	1
Ψo	3263312	1584	13.3561	0.000432768	0.120888	1	0.0107181	90	0.000802492	4	0.00410942	3623	0.00852671	1	0.0289747	1
φEo	3263312	1584	13.0297	0.000503676	0.117282	1	0.0108357	90	0.000831615	4	0.00438606	4033	0.00949165	1	0.0322537	1
WUE	3263330	3396	13.4619	0.00040776	0.109637	1	120.921	92	8.98248	4	69.1341	3468	0.00816192	1	0.0277351	1
ETo/RC	3263330	3396	12.1442	0.000756212	0.103431	1	0.0252578	92	0.00207981	4	0.0132141	5262	0.0123841	1	0.0420825	1
TRo/RC	3263332	8655	19.279	2.90532e-05	0.165261	1	0.194852	96	0.010107	4	0.0521966	529	0.001245	1	0.00423065	1
ABS/RC	3263332	8655	14.994	0.000196862	0.131925	1	0.7561	96	0.0504268	4	0.222576	1984	0.00466933	1	0.0158669	1
RC/CSo	3263332	8655	12.6863	0.000575358	0.112391	1	616.854	96	48.6235	4	205.155	4383	0.0103154	1	0.0350528	1
WUE	3263351	3617	14.5451	0.000233479	0.106814	1	142.514	103	9.79806	4	81.2564	2257	0.00531184	1	0.0180502	1
WUE	3263353	7515	15.5356	0.00015193	0.120486	1	157.457	98	10.1352	4	78.3996	1676	0.00394446	1	0.0134037	1
PItotal	3263367	8715	17.5735	5.89666e-05	0.133831	1	0.563634	102	0.0320729	4	0.235026	821	0.00193222	1	0.0065659	1
ETo/RC	3263375	383	12.2578	0.000686285	0.0950189	1	0.0303053	103	0.00247232	4	0.0160726	4913	0.0115627	1	0.0392914	1
ETo/RC	3263418	2346	11.5934	0.000947569	0.0910471	1	0.0290673	102	0.00250723	4	0.0158793	6051	0.014241	1	0.0483925	1
RC/CSo	3263425	7590	14.0125	0.000304882	0.119823	1	680.801	99	48.5854	4	217.938	2801	0.00659214	1	0.0224008	1
RC/CSm	3263425	7590	12.2984	0.00068315	0.106972	1	47112.5	99	3830.8	4	15292.4	4892	0.0115133	1	0.0391235	1
ETo/RC	3263525	88	13.7912	0.000333416	0.105765	1	0.0336259	102	0.00243821	4	0.0173086	3010	0.00708402	1	0.0240723	1
φRo	3263525	88	13.2272	0.000434658	0.0944989	1	0.00357901	102	0.000270579	4	0.00256862	3631	0.00854554	1	0.0290387	1
RC/CSo	3263527	8184	12.8776	0.000543412	0.125893	1	532.635	89	41.3613	4	137.425	4237	0.00997176	1	0.0338852	1
WUE	3263540	7909	16.5502	9.24242e-05	0.118559	1	158.245	104	9.56149	4	85.0836	1162	0.00273476	1	0.00929303	1
TRo/RC	3263577	2632	13.3033	0.000417624	0.112317	1	0.150683	103	0.0113268	4	0.0437315	3554	0.00836432	1	0.0284229	1
TRo/RC	3263590	240	26.7934	1.18866e-06	0.209452	1	0.279437	99	0.0104293	4	0.0754077	38	8.94328e-05	1	0.000303903	1
RC/CSo	3263590	240	23.0574	5.58562e-06	0.183371	1	925.589	99	40.1428	4	268.374	175	0.000411862	1	0.00139955	1
ABS/RC	3263590	240	20.118	1.96426e-05	0.164743	1	0.727984	99	0.0361857	4	0.209129	444	0.00104495	1	0.00355086	1
ETo/RC	3263590	240	17.4779	6.28219e-05	0.135367	1	0.0369136	99	0.00211202	4	0.0159006	853	0.00200753	1	0.00682182	1
RC/CSm	3263590	240	16.3687	0.000103432	0.138114	1	56142.3	99	3429.84	4	16734.4	1262	0.00297011	1	0.0100928	1
RC/CSo	3263606	6174	18.3855	4.26246e-05	0.153614	1	877.822	97	47.7453	4	270.796	675	0.00158861	1	0.00539827	1
PItotal	3263606	6174	15.0853	0.000187734	0.122328	1	0.516305	97	0.0342258	4	0.225188	1908	0.00449047	1	0.0152591	1
RC/CSm	3263606	6174	12.45	0.000640722	0.110246	1	48774.4	97	3917.63	4	15601.3	4720	0.0111085	1	0.0377479	1
PIcso	3263606	6174	11.805	0.000871067	0.104341	1	140536	97	11904.8	4	48029.6	5722	0.0134667	1	0.0457614	1
TRo/RC	3263616	51	23.9645	3.72865e-06	0.189263	1	0.240457	101	0.0100339	4	0.0642679	143	0.00033655	1	0.00114363	1
RC/CSo	3263616	51	21.2279	1.1934e-05	0.16794	1	962.954	101	45.3627	4	288.07	319	0.000750765	1	0.00255118	1
ETo/RC	3263616	51	19.9439	2.08255e-05	0.145514	1	0.0453636	101	0.00227456	4	0.0205043	454	0.00106849	1	0.00363084	1
ABS/RC	3263616	51	15.9119	0.000125761	0.133261	1	0.784942	101	0.0493304	4	0.226967	1463	0.00344316	1	0.0117003	1
RC/CSm	3263616	51	15.8778	0.000127738	0.131901	1	57392.3	101	3614.64	4	17509.2	1476	0.00347376	1	0.0118042	1
WUE	3263616	51	12.35	0.000661526	0.0931217	1	123.135	101	9.97044	4	78.8211	4809	0.011318	1	0.0384597	1
TRo/RC	3263689	9115	13.8855	0.000325004	0.121506	1	0.160912	98	0.0115885	4	0.0471614	2955	0.00695458	1	0.0236324	1
ETo/CS	3263742	2018	11.7968	0.00086204	0.0930435	1	782.989	101	66.3728	4	427.912	5687	0.0133843	1	0.0454814	1
TRo/RC	3263769	1369	13.5103	0.000392746	0.12239	1	0.160979	95	0.0119153	4	0.0458365	3377	0.00794775	1	0.0270074	1
ETo/RC	3263776	6374	12.7262	0.000548885	0.0977339	1	0.0312109	103	0.00245248	4	0.016685	4262	0.0100306	1	0.0340851	1
WC	3263783	4899	12.1171	0.000734131	0.06585	1	4.14632	103	0.342188	4	6.93022	5142	0.0121017	1	0.0411228	1
PItotal	3263815	8713	17.5735	5.89666e-05	0.133831	1	0.563634	102	0.0320729	4	0.235026	820	0.00192987	1	0.0065579	1
RC/CSm	3263869	4028	13.0745	0.00047301	0.112754	1	45047.7	99	3445.45	4	14605.4	3889	0.00915274	1	0.031102	1
ETo/CS	3263877	3375	17.8515	5.28022e-05	0.132971	1	1148.13	100	64.3156	4	550.73	763	0.00179572	1	0.00610205	1
Ψo	3263877	3375	15.421	0.000158292	0.125489	1	0.0122773	100	0.000796145	4	0.00455544	1718	0.0040433	1	0.0137396	1
φEo	3263877	3375	15.3997	0.000159844	0.124751	1	0.0138413	100	0.000898804	4	0.00526764	1731	0.0040739	1	0.0138436	1
PIcso	3263877	3375	13.9822	0.000307747	0.117732	1	158312	100	11322.4	4	53109.1	2835	0.00667216	1	0.0226727	1
PItotal	3263877	3375	12.0418	0.000769251	0.0984257	1	0.405603	100	0.033683	4	0.188152	5333	0.0125512	1	0.0426504	1
PIcsm	3263877	3375	11.7696	0.000876449	0.100497	1	4.77011e+06	100	405292	4	1.73404e+06	5744	0.0135185	1	0.0459373	1
RC/CSo	3263877	3375	11.6087	0.000946897	0.100877	1	586.223	100	50.4985	4	190.357	6048	0.0142339	1	0.0483685	1
RC/CSm	3263913	291	19.0679	3.03401e-05	0.151428	1	66492.1	102	3487.12	4	20853.3	548	0.00128972	1	0.0043826	1
RC/CSo	3263913	291	16.5773	9.23857e-05	0.13285	1	757.917	102	45.7201	4	260.402	1161	0.00273241	1	0.00928503	1
ABS/RC	3263913	291	14.5302	0.000236235	0.121811	1	0.725134	102	0.0499054	4	0.215642	2296	0.00540362	1	0.0183621	1
PIcsm	3263913	291	13.4575	0.000389976	0.11083	1	5.17216e+06	102	384334	4	1.86637e+06	3355	0.00789598	1	0.0268314	1
WUE	3263913	291	13.4499	0.000391371	0.100525	1	133.517	102	9.927	4	78.9116	3367	0.00792422	1	0.0269274	1
PIcso	3263913	291	12.4163	0.000638553	0.10346	1	136701	102	11009.8	4	49573.3	4707	0.0110779	1	0.037644	1
TRo/RC	3263913	291	12.0506	0.000760567	0.104558	1	0.136919	102	0.0113621	4	0.0376432	5283	0.0124335	1	0.0422505	1
PIABS	3263913	291	11.5341	0.000975062	0.0974814	1	2.08193	102	0.180502	4	0.73649	6132	0.0144316	1	0.0490403	1
PIABS	3263926	4367	12.9152	0.00050783	0.109637	1	2.28394	100	0.176842	4	0.786933	4065	0.00956696	1	0.0325096	1
PIcsm	3263926	4367	12.6993	0.000562476	0.107099	1	4.90844e+06	100	386514	4	1.7949e+06	4330	0.0101906	1	0.0346289	1
DIo/CS	3263926	4367	12.5826	0.000594471	0.103898	1	913.882	100	72.6304	4	383.232	4483	0.0105507	1	0.0358525	1
RC/CSo	3263959	3210	13.4033	0.000401741	0.112743	1	661.027	101	49.3181	4	220.499	3440	0.00809602	1	0.0275112	1
TRo/RC	3263978	8846	17.3239	6.51159e-05	0.140741	1	0.191584	104	0.011059	4	0.0527798	890	0.00209461	1	0.00711772	1
ETo/RC	3263978	8846	13.8331	0.000324099	0.104856	1	0.0334918	104	0.00242113	4	0.0169026	2951	0.00694516	1	0.0236004	1
ABS/RC	3263978	8846	13.2128	0.000434097	0.110084	1	0.670625	104	0.0507555	4	0.203337	3627	0.00853613	1	0.0290067	1
WUE	3263978	8846	13.1696	0.000443064	0.0970641	1	129.554	104	9.83736	4	77.911	3681	0.00866321	1	0.0294386	1
RWC	3264017	8408	13.1813	0.00045381	0.0873708	1	473.055	97	35.8884	4	483.292	3758	0.00884443	1	0.0300544	1
TRo/RC	3264049	9186	13.4845	0.000388398	0.117039	1	0.159273	100	0.0118116	4	0.0449259	3350	0.00788421	1	0.0267914	1
RC/CSo	3264049	9186	11.8851	0.000829203	0.102531	1	604.678	100	50.8772	4	202.448	5560	0.0130854	1	0.0444658	1
RC/CSo	3264052	2851	11.9604	0.000799785	0.103331	1	603.149	100	50.4286	4	198.541	5449	0.0128242	1	0.0435781	1
RWC	3264065	1260	14.4849	0.000240102	0.0859994	1	505.648	103	34.9086	4	571.022	2363	0.00556131	1	0.018898	1
ETo/RC	3264065	1260	14.3131	0.000260092	0.108984	1	0.0348059	103	0.00243175	4	0.0172242	2500	0.00588374	1	0.0199936	1
TRo/RC	3264065	1260	12.3046	0.000671092	0.105474	1	0.135186	103	0.0109866	4	0.037521	4840	0.0113909	1	0.0387076	1
PIABS	3264098	4069	12.8606	0.00051695	0.107437	1	2.29456	102	0.178418	4	0.789649	4098	0.00964462	1	0.0327735	1
PIcsm	3264098	4069	12.8363	0.000522941	0.106286	1	4.96012e+06	102	386413	4	1.81336e+06	4138	0.00973876	1	0.0330934	1
DIo/CS	3264098	4069	11.6608	0.000917269	0.0954072	1	933.778	102	80.0787	4	404.818	5941	0.0139821	1	0.0475128	1
ETo/RC	3264113	6690	13.0321	0.000472887	0.0994602	1	0.0317684	104	0.0024377	4	0.0164717	3886	0.00914568	1	0.0310781	1
ETo/CS	3264120	3218	12.262	0.00071218	0.102715	1	804.548	93	65.6132	4	432.706	5027	0.011831	1	0.0402031	1
PItotal	3264120	3218	11.9553	0.000823588	0.103637	1	0.399145	93	0.0333863	4	0.186614	5535	0.0130266	1	0.0442658	1
RC/CSo	3264139	6230	22.2048	7.85031e-06	0.172776	1	991.537	101	44.6542	4	307.198	218	0.000513062	1	0.00174344	1
RC/CSm	3264139	6230	18.4507	4.01654e-05	0.148433	1	64040.8	101	3470.92	4	20220.8	658	0.0015486	1	0.00526232	1
ABS/RC	3264139	6230	11.5041	0.0009925	0.0994481	1	0.579956	101	0.0504128	4	0.185013	6216	0.0146293	1	0.0497121	1
RC/CSo	3264167	4536	16.935	7.85873e-05	0.137374	1	805.532	102	47.5662	4	253.004	1044	0.00245705	1	0.00834933	1
TRo/RC	3264167	4536	16.7508	8.54085e-05	0.139335	1	0.176827	102	0.0105564	4	0.0480828	1122	0.00264062	1	0.00897313	1
RC/CSm	3264167	4536	13.9107	0.000315284	0.116166	1	52455.9	102	3770.9	4	16731.8	2882	0.00678277	1	0.0230486	1
ABS/RC	3264167	4536	13.3971	0.000401211	0.11369	1	0.675225	102	0.0504008	4	0.199575	3437	0.00808896	1	0.0274872	1
WUE	3264169	9698	13.0539	0.000469865	0.0973215	1	129.507	103	9.92098	4	77.214	3877	0.0091245	1	0.0310061	1
ETo/CS	3264207	4668	22.4875	7.26421e-06	0.163177	1	1379.08	97	61.3269	4	625.694	204	0.000480113	1	0.00163148	1
φRo	3264207	4668	18.0196	5.01025e-05	0.13608	1	0.00372455	97	0.000206694	4	0.00183026	743	0.00174865	1	0.0059421	1
TRo/CS	3264207	4668	17.7965	5.53099e-05	0.132124	1	1595.19	97	89.6348	4	844.716	789	0.00185691	1	0.00630998	1
ETo/RC	3264207	4668	17.6777	5.83064e-05	0.140258	1	0.0401652	97	0.00227208	4	0.0164935	809	0.00190398	1	0.00646993	1
REo/RC	3264207	4668	12.3784	0.000662839	0.102189	1	0.021672	97	0.00175079	4	0.0105629	4815	0.0113321	1	0.0385077	1
RWC	3264211	2134	12.3977	0.000649089	0.073157	1	426.433	100	34.3961	4	597.352	4757	0.0111956	1	0.0380438	1
RWC	3264228	6229	14.789	0.000210592	0.091575	1	517.53	101	34.9944	4	529.251	2076	0.00488586	1	0.0166027	1
DIo/CS	3264234	4966	12.4003	0.000655985	0.104738	1	1001.68	97	80.7782	4	432.041	4794	0.0112827	1	0.0383397	1
ABS/CS	3264234	4966	11.8012	0.000872622	0.0912417	1	2191.31	97	185.685	4	1501.28	5725	0.0134738	1	0.0457853	1
RC/CSo	3264270	6432	13.3742	0.000409049	0.113489	1	666.794	100	49.8568	4	222.432	3475	0.00817839	1	0.0277911	1
PItotal	3264270	6432	12.1953	0.00071485	0.0980461	1	0.41816	100	0.0342887	4	0.209016	5038	0.0118569	1	0.0402911	1
RC/CSo	3264307	3099	14.6293	0.000227878	0.123232	1	705.419	100	48.2196	4	225.586	2222	0.00522947	1	0.0177703	1
RC/CSo	3264315	8476	16.867	8.31639e-05	0.139572	1	796.353	98	47.2137	4	269.679	1102	0.00259355	1	0.00881318	1
RWC	3264328	3236	11.7485	0.000898287	0.0729784	1	415.831	96	35.3945	4	575.031	5835	0.0137326	1	0.0466651	1
TRo/RC	3264334	421	12.5806	0.000592751	0.109401	1	0.148233	101	0.0117827	4	0.0412245	4468	0.0105154	1	0.0357326	1
RC/CSo	3264336	8108	21.3572	1.1182e-05	0.165801	1	970.783	102	45.4546	4	304.683	308	0.000724876	1	0.00246321	1
RC/CSm	3264336	8108	19.7899	2.20903e-05	0.156496	1	68687.6	102	3470.83	4	21221.4	467	0.00109908	1	0.0037348	1
ABS/RC	3264336	8108	15.7633	0.000133836	0.131107	1	0.776658	102	0.04927	4	0.224581	1537	0.00361732	1	0.0122921	1
PIcso	3264336	8108	15.3597	0.000161044	0.125187	1	164062	102	10681.3	4	55259.5	1739	0.00409273	1	0.0139075	1
DIo/RC	3264336	8108	15.0903	0.000182307	0.122718	1	0.320104	102	0.0212126	4	0.111195	1864	0.00438691	1	0.0149072	1
PIcsm	3264336	8108	15.0731	0.000183761	0.12285	1	5.69901e+06	102	378092	4	1.95618e+06	1874	0.00441045	1	0.0149872	1
Fv/Fm	3264336	8108	14.0984	0.000288811	0.114687	1	0.00868424	102	0.000615973	4	0.00322308	2686	0.00632149	1	0.0214811	1
PIABS	3264336	8108	12.763	0.000541451	0.107186	1	2.27462	102	0.17822	4	0.760693	4216	0.00992233	1	0.0337172	1
PItotal	3264336	8108	12.286	0.000679541	0.095486	1	0.395589	102	0.0321984	4	0.214666	4873	0.0114686	1	0.0389715	1
ETo/CS	3264343	2948	16.4523	9.83676e-05	0.122516	1	1055.8	101	64.1733	4	534.043	1214	0.00285714	1	0.00970889	1
φEo	3264343	2948	16.1471	0.000112988	0.129392	1	0.0143593	101	0.000889283	4	0.00528938	1349	0.00317486	1	0.0107885	1
PIcso	3264343	2948	14.7614	0.000213292	0.12249	1	164603	101	11150.9	4	54391.7	2101	0.00494469	1	0.0168026	1
Ψo	3264343	2948	14.7169	0.000217723	0.119771	1	0.0117753	101	0.000800118	4	0.00437578	2131	0.0050153	1	0.0170425	1
PIcsm	3264343	2948	13.118	0.00045953	0.109899	1	5.20767e+06	101	396985	4	1.82258e+06	3781	0.00889856	1	0.0302383	1
PIABS	3264343	2948	12.3005	0.000677312	0.104546	1	2.26777	101	0.184363	4	0.767721	4858	0.0114333	1	0.0388516	1
RC/CSm	3264343	2948	11.857	0.000837473	0.10158	1	45329.3	101	3822.98	4	15029.8	5587	0.013149	1	0.0446817	1
RC/CSo	3264343	2948	11.7885	0.000865515	0.100904	1	584.508	101	49.583	4	196.211	5705	0.0134267	1	0.0456254	1
RC/CSo	3264352	8121	17.745	5.83699e-05	0.154923	1	804.918	93	45.3603	4	244.274	810	0.00190633	1	0.00647793	1
TRo/RC	3264352	8121	13.3005	0.00043735	0.123004	1	0.149081	93	0.0112086	4	0.0423997	3646	0.00858084	1	0.0291587	1
RC/CSo	3264361	2045	14.5229	0.000240599	0.123338	1	706.51	99	48.6481	4	228.021	2368	0.00557308	1	0.0189379	1
PItotal	3264380	4679	19.957	2.20553e-05	0.15923	1	0.606716	94	0.0304011	4	0.238149	466	0.00109673	1	0.00372681	1
Ψo	3264380	4679	18.7471	3.72855e-05	0.152941	1	0.0133821	94	0.000713823	4	0.00509975	622	0.00146387	1	0.00497441	1
φEo	3264380	4679	17.294	7.07114e-05	0.144038	1	0.0135758	94	0.000785001	4	0.00511525	974	0.0022923	1	0.00778951	1
ETo/CS	3264380	4679	17.2345	7.26033e-05	0.133238	1	1019.37	94	59.1468	4	522.731	992	0.00233467	1	0.00793346	1
PIcso	3264380	4679	17.1394	7.57418e-05	0.148748	1	172743	94	10078.7	4	53478.4	1018	0.00239586	1	0.00814139	1
PIcsm	3264380	4679	15.2628	0.000176196	0.135126	1	5.4316e+06	94	355871	4	1.68621e+06	1827	0.00429984	1	0.0146113	1
PIABS	3264380	4679	14.7513	0.000222543	0.132176	1	2.41477	94	0.163699	4	0.720426	2171	0.00510944	1	0.0173624	1
TRo/RC	3264414	11254	23.6621	4.18674e-06	0.185166	1	0.248862	102	0.0105173	4	0.0678065	154	0.000362438	1	0.00123161	1
RC/CSo	3264414	11254	19.1504	2.92565e-05	0.152631	1	886.62	102	46.2977	4	271.634	531	0.00124971	1	0.00424664	1
PIABS	3264414	11254	18.8344	3.3637e-05	0.150083	1	3.22354	102	0.171152	4	1.00522	583	0.00137209	1	0.00466251	1
PIcso	3264414	11254	18.5311	3.84725e-05	0.147793	1	196671	102	10613	4	62048.1	635	0.00149447	1	0.00507837	1
PIcsm	3264414	11254	17.5482	5.96396e-05	0.140463	1	6.56835e+06	102	374303	4	2.14585e+06	826	0.00194399	1	0.00660589	1
RC/CSm	3264414	11254	16.0103	0.000119559	0.1313	1	58206.1	102	3635.55	4	18119.6	1405	0.00330666	1	0.0112364	1
ABS/RC	3264414	11254	15.3446	0.000162164	0.127838	1	0.769857	102	0.0501711	4	0.226171	1747	0.00411156	1	0.0139715	1
PItotal	3264414	11254	12.3022	0.000674311	0.0979609	1	0.408376	102	0.0331954	4	0.195707	4847	0.0114074	1	0.0387636	1
PItotal	3264469	8544	16.0084	0.000121785	0.125415	1	0.523578	99	0.0327064	4	0.234205	1428	0.00336079	1	0.0114203	1
RC/CSo	3264496	236	12.0006	0.000787437	0.104	1	603.172	99	50.262	4	205.951	5400	0.0127089	1	0.0431862	1
RWC	3264534	49	13.8977	0.000321616	0.0856359	1	481.4	99	34.6387	4	548.06	2932	0.00690045	1	0.0234485	1
RC/CSo	3264535	317	27.2552	9.71075e-07	0.209051	1	1170.52	100	42.9466	4	326.133	31	7.29583e-05	1	0.000247921	1
RC/CSm	3264535	317	20.6276	1.56085e-05	0.165969	1	71888	100	3485.04	4	21159.4	383	0.000901389	1	0.00306302	1
PIcso	3264535	317	15.3679	0.000162191	0.127592	1	165252	100	10753.1	4	54963.1	1748	0.00411391	1	0.0139795	1
PIcsm	3264535	317	15.2256	0.000173132	0.125744	1	5.74625e+06	100	377408	4	1.98928e+06	1812	0.00426453	1	0.0144914	1
TRo/RC	3264535	317	13.3549	0.000412763	0.115954	1	0.157344	100	0.0117817	4	0.0446964	3536	0.00832196	1	0.028279	1
PIABS	3264535	317	12.8279	0.000529226	0.108866	1	2.29337	100	0.178779	4	0.796998	4163	0.0097976	1	0.0332933	1
ABS/RC	3264535	317	11.6848	0.000912862	0.101892	1	0.609832	100	0.0521901	4	0.191526	5932	0.0139609	1	0.0474408	1
PIcsm	3264592	4213	12.9621	0.000494664	0.108426	1	5.09719e+06	101	393238	4	1.82341e+06	3992	0.00939515	1	0.0319258	1
PIABS	3264592	4213	12.9482	0.000497916	0.109074	1	2.34391	101	0.181021	4	0.801506	4008	0.00943281	1	0.0320537	1
DIo/CS	3264592	4213	12.0973	0.000746372	0.0988947	1	959.027	101	79.2759	4	422.648	5186	0.0122052	1	0.0414747	1
TRo/RC	3264597	8120	15.7118	0.000144652	0.142498	1	0.18951	93	0.0120616	4	0.0520462	1622	0.00381737	1	0.0129718	1
ABS/RC	3264597	8120	12.9406	0.00051746	0.120288	1	0.716739	93	0.055387	4	0.201881	4100	0.00964933	1	0.0327895	1
ETo/RC	3264597	8120	12.3031	0.000698457	0.104734	1	0.0323889	93	0.00263257	4	0.0161051	4970	0.0116969	1	0.0397473	1
ETo/CS	3264638	9907	11.7263	0.000911286	0.0964868	1	673.994	95	57.4771	4	381.258	5922	0.0139374	1	0.0473608	1
TRo/RC	3264644	2343	16.0713	0.000116276	0.13377	1	0.180252	102	0.0112157	4	0.0508684	1371	0.00322664	1	0.0109645	1
WUE	3264644	2343	12.4146	0.000639072	0.0963536	1	118.264	102	9.5262	4	63.931	4712	0.0110897	1	0.0376839	1
RWC	3264665	8345	13.2137	0.000449009	0.0841388	1	442.347	96	33.4765	4	510.901	3711	0.00873382	1	0.0296785	1
PItotal	3264666	2669	19.6548	2.66724e-05	0.160915	1	0.641783	88	0.0326527	4	0.278726	505	0.00118851	1	0.00403871	1
ETo/CS	3264666	2669	14.2657	0.00028799	0.118044	1	981.049	88	68.7698	4	564.78	2682	0.00631207	1	0.0214491	1
Ψo	3264666	2669	13.8537	0.000347798	0.126481	1	0.0116248	88	0.000839113	4	0.00451694	3097	0.00728877	1	0.0247681	1
φRo	3264666	2669	11.9023	0.000862936	0.097304	1	0.00356482	88	0.000299507	4	0.00256982	5692	0.0133961	1	0.0455214	1
WUE	3264683	9965	12.0398	0.000764499	0.0917013	1	120.853	102	10.0377	4	73.5109	5304	0.0124829	1	0.0424184	1
PItotal	3264684	7362	14.041	0.000299427	0.114158	1	0.462669	100	0.0329513	4	0.189441	2764	0.00650506	1	0.0221049	1
RWC	3264693	8475	11.847	0.000850582	0.0773173	1	411.272	98	34.7153	4	479.295	5648	0.0132925	1	0.0451695	1
TRo/RC	3264697	4726	17.652	5.73196e-05	0.146696	1	0.186696	101	0.0105765	4	0.0511124	804	0.00189221	1	0.00642994	1
RC/CSo	3264697	4726	17.2329	6.91638e-05	0.142672	1	792.386	101	45.981	4	227.456	938	0.00220758	1	0.0075016	1
RC/CSm	3264697	4726	13.6395	0.000359578	0.116252	1	50253.3	101	3684.4	4	15038.9	3199	0.00752883	1	0.0255838	1
ABS/RC	3264697	4726	13.2634	0.000429096	0.113626	1	0.663522	101	0.0500267	4	0.196705	3609	0.00849376	1	0.0288628	1
TRo/RC	3264710	11698	25.7246	1.74758e-06	0.19652	1	0.267033	103	0.0103805	4	0.0724048	63	0.00014827	1	0.000503839	1
PIABS	3264710	11698	20.7286	1.45457e-05	0.160909	1	3.52181	103	0.169901	4	1.0968	358	0.000842551	1	0.00286308	1
RC/CSo	3264710	11698	20.3283	1.73145e-05	0.159081	1	939.196	103	46.2013	4	286.29	405	0.000953165	1	0.00323896	1
PIcso	3264710	11698	20.122	1.89465e-05	0.156721	1	212624	103	10566.7	4	67083.1	428	0.0010073	1	0.0034229	1
PIcsm	3264710	11698	18.737	3.48588e-05	0.146883	1	7.02353e+06	103	374848	4	2.30196e+06	593	0.00139562	1	0.00474248	1
PItotal	3264710	11698	16.5429	9.32799e-05	0.125895	1	0.537858	103	0.032513	4	0.230861	1167	0.00274653	1	0.00933301	1
RC/CSm	3264710	11698	15.7383	0.000134636	0.128224	1	57913.8	103	3679.81	4	18160.2	1546	0.0036385	1	0.012364	1
ABS/RC	3264710	11698	15.6531	0.000139998	0.128601	1	0.781271	103	0.0499117	4	0.233564	1586	0.00373264	1	0.0126839	1
TRo/RC	3264720	6235	12.0758	0.000802666	0.120832	1	0.123872	86	0.0102579	4	0.0357454	5464	0.0128595	1	0.043698	1
PIcso	3264762	6688	14.8662	0.000200189	0.119914	1	163081	104	10969.9	4	54777.2	2007	0.00472346	1	0.0160509	1
PIcsm	3264762	6688	14.1158	0.000283897	0.114098	1	5.47298e+06	104	387720	4	1.91114e+06	2647	0.0062297	1	0.0211692	1
PIABS	3264762	6688	13.6712	0.000349716	0.11173	1	2.45358	104	0.179471	4	0.823747	3110	0.00731937	1	0.024872	1
RC/CSo	3264762	6688	12.4192	0.000633063	0.102918	1	607.88	104	48.9468	4	203.993	4685	0.0110261	1	0.037468	1
PItotal	3264762	6688	12.417	0.000633726	0.0969891	1	0.414656	104	0.0333941	4	0.200572	4687	0.0110308	1	0.037484	1
RC/CSm	3264762	6688	11.9795	0.000781572	0.0998843	1	45245.2	104	3776.88	4	15045.2	5377	0.0126547	1	0.0430022	1
ETo/RC	3264786	2946	11.8316	0.000847761	0.0930451	1	0.029572	101	0.0024994	4	0.0163461	5637	0.0132667	1	0.0450816	1
RC/CSo	3264811	10276	13.581	0.000367966	0.11163	1	638.492	102	47.0135	4	231.093	3252	0.00765357	1	0.0260077	1
RC/CSm	3264811	10276	13.5185	0.000378938	0.111666	1	45157.4	102	3340.41	4	15918.6	3313	0.00779713	1	0.0264955	1
PIcso	3264811	10276	12.6229	0.000578735	0.104841	1	134529	102	10657.5	4	49023.8	4395	0.0103436	1	0.0351488	1
PIcsm	3264811	10276	12.5808	0.000590422	0.104217	1	4.64535e+06	102	369240	4	1.7278e+06	4449	0.0104707	1	0.0355806	1
RC/CSo	3264859	9694	11.9965	0.000777855	0.100447	1	593.117	103	49.4409	4	203.087	5369	0.0126359	1	0.0429383	1
RC/CSo	3264863	5703	22.0542	8.28894e-06	0.171857	1	1009.06	102	45.7537	4	301.158	226	0.00053189	1	0.00180742	1
RC/CSm	3264863	5703	17.5812	5.87637e-05	0.142154	1	63608	102	3617.95	4	19606.5	818	0.00192516	1	0.00654191	1
TRo/RC	3264863	5703	12.5191	0.000608022	0.107297	1	0.144997	102	0.0115821	4	0.0424975	4566	0.0107461	1	0.0365163	1
ABS/RC	3264863	5703	12.0444	0.00076283	0.102838	1	0.621482	102	0.0515993	4	0.195047	5293	0.012457	1	0.0423305	1
RWC	3264866	1026	21.7006	9.55499e-06	0.121385	1	713.703	103	32.8886	4	623.036	276	0.000649565	1	0.00220729	1
WUE	3264871	4027	12.0618	0.000764718	0.0946205	1	123.278	99	10.2205	4	72.7596	5306	0.0124876	1	0.0424344	1
ETo/RC	3264883	316	14.6217	0.00022868	0.113896	1	0.0358331	100	0.00245068	4	0.0173859	2231	0.00525065	1	0.0178423	1
φRo	3264883	316	12.3918	0.000650924	0.091732	1	0.00346218	100	0.000279393	4	0.00245077	4769	0.0112238	1	0.0381398	1
RWC	3264885	5633	12.8771	0.000530629	0.0856218	1	430.695	94	33.4466	4	471.556	4171	0.00981643	1	0.0333573	1
PIABS	3264894	3894	12.3738	0.000649274	0.102858	1	2.23451	103	0.180584	4	0.781008	4760	0.0112026	1	0.0380678	1
PIcsm	3264894	3894	12.1897	0.000709044	0.100795	1	4.80665e+06	103	394322	4	1.76803e+06	5012	0.0117957	1	0.0400832	1
DIo/CS	3264894	3894	11.6443	0.000921542	0.094092	1	925.727	103	79.5003	4	412.499	5956	0.0140174	1	0.0476328	1
RC/CSo	3264901	9202	17.9068	5.34877e-05	0.154045	1	708.018	95	39.539	4	209.995	769	0.00180984	1	0.00615003	1
RC/CSm	3264901	9202	17.2161	7.26591e-05	0.145772	1	54215	95	3149.09	4	18188.4	994	0.00233937	1	0.00794946	1
PIcsm	3264901	9202	14.1509	0.000291739	0.122518	1	5.11656e+06	95	361572	4	1.8531e+06	2713	0.00638503	1	0.0216971	1
PIcso	3264901	9202	14.15	0.000291854	0.124376	1	146072	95	10323.1	4	48435.7	2714	0.00638739	1	0.0217051	1
PIABS	3264901	9202	11.8501	0.00085902	0.105406	1	2.04259	95	0.17237	4	0.7508	5677	0.0133608	1	0.0454015	1
PItotal	3264921	10881	19.8847	2.29742e-05	0.164219	1	0.63027	93	0.0316962	4	0.222561	477	0.00112262	1	0.00381478	1
RC/CSo	3264992	9693	16.8833	7.99449e-05	0.136847	1	692.329	103	41.0068	4	208.865	1055	0.00248294	1	0.0084373	1
RC/CSm	3264992	9693	15.8199	0.000129696	0.129314	1	52868.4	103	3341.89	4	16155.4	1498	0.00352554	1	0.0119802	1
ABS/RC	3264992	9693	12.9775	0.00048718	0.108902	1	0.486372	103	0.0374782	4	0.151472	3947	0.00928924	1	0.0315659	1
PItotal	3265003	7660	14.9866	0.000193243	0.118841	1	0.496721	100	0.0331444	4	0.216316	1947	0.00458225	1	0.015571	1
φRo	3265003	7660	13.0903	0.000467535	0.0975702	1	0.0036202	100	0.000276557	4	0.00236198	3874	0.00911744	1	0.0309821	1
RWC	3265006	4309	13.8157	0.000339026	0.0860006	1	473.698	96	34.2868	4	554.135	3040	0.00715462	1	0.0243122	1
WUE	3265006	4309	11.534	0.000995463	0.0908282	1	118.262	96	10.2533	4	79.4293	6233	0.0146693	1	0.049848	1
RC/CSo	3265044	10933	13.8598	0.000335555	0.125667	1	695.87	94	50.2079	4	204.466	3015	0.00709579	1	0.0241123	1
TRo/RC	3265044	10933	13.2051	0.000455046	0.120489	1	0.158101	94	0.0119727	4	0.0466818	3763	0.0088562	1	0.0300944	1
RC/CSo	3265061	3931	14.0781	0.000297163	0.119796	1	683.034	98	48.5175	4	236.731	2745	0.00646034	1	0.021953	1
φRo	3265063	8607	14.4478	0.000270231	0.130889	1	0.00374602	85	0.000259279	4	0.00164529	2558	0.00602024	1	0.0204575	1
REo/RC	3265063	8607	13.4986	0.000416734	0.124337	1	0.041849	85	0.00310026	4	0.0182639	3550	0.00835491	1	0.0283909	1
WUE	3265067	315	11.8021	0.000862866	0.0908401	1	118.366	100	10.0292	4	75.0228	5691	0.0133937	1	0.0455134	1
TRo/RC	3265075	2391	12.686	0.000566021	0.111626	1	0.133206	100	0.0105003	4	0.0358242	4343	0.0102212	1	0.0347329	1
WUE	3265093	2390	13.8332	0.000337983	0.109378	1	142.832	95	10.3253	4	81.2361	3027	0.00712403	1	0.0242083	1
WUE	3265113	3893	14.7848	0.000208902	0.108401	1	144.684	103	9.78597	4	81.687	2064	0.00485761	1	0.0165067	1
RWC	3265132	83	12.8498	0.000519599	0.0774431	1	454.567	102	35.3753	4	565.352	4115	0.00968463	1	0.0329095	1
RC/CSo	3265153	3098	15.6449	0.000142881	0.129354	1	738.798	100	47.223	4	247.285	1607	0.00378207	1	0.0128519	1
TRo/RC	3265153	3098	14.951	0.000196429	0.129141	1	0.165586	100	0.0110752	4	0.0436734	1981	0.00466227	1	0.0158429	1
WUE	3265162	4231	12.0087	0.000787315	0.0939731	1	124.089	98	10.3333	4	76.9532	5398	0.0127042	1	0.0431702	1
RC/CSo	3265166	8392	14.6954	0.000218808	0.120819	1	709.329	102	48.2687	4	236.903	2139	0.00503413	1	0.0171065	1
RC/CSm	3265166	8392	13.1829	0.000443842	0.110573	1	49910.4	102	3785.99	4	16301.8	3686	0.00867498	1	0.0294786	1
RC/CSo	3265196	7374	14.5104	0.000245824	0.130352	1	685.897	96	47.2692	4	181.013	2408	0.00566722	1	0.0192578	1
RC/CSm	3265196	7374	13.1638	0.000459616	0.118299	1	49187.7	96	3736.58	4	14270.4	3782	0.00890092	1	0.0302463	1
ETo/CS	3265212	2282	13.0631	0.000475576	0.102915	1	886.521	99	67.8647	4	473.872	3907	0.0091951	1	0.031246	1
RC/CSo	3265225	7514	14.5375	0.000240207	0.125039	1	711.327	98	48.9304	4	223.418	2365	0.00556602	1	0.0189139	1
RC/CSm	3265225	7514	13.4528	0.000397766	0.117474	1	50778.5	98	3774.56	4	15586.2	3411	0.00802777	1	0.0272793	1
WC	3265251	4933	13.8527	0.000326912	0.0806654	1	4.7194	100	0.340684	4	6.10936	2963	0.00697341	1	0.0236964	1
TRo/RC	3265346	9544	22.8434	5.98281e-06	0.181103	1	0.24144	101	0.0105693	4	0.0664155	180	0.000423629	1	0.00143954	1
ABS/RC	3265346	9544	14.0796	0.000292712	0.119049	1	0.72209	101	0.0512863	4	0.221387	2720	0.00640151	1	0.021753	1
ETo/RC	3265346	9544	13.9135	0.000316304	0.109141	1	0.034309	101	0.00246588	4	0.0163253	2889	0.00679925	1	0.0231046	1
RC/CSo	3265346	9544	13.0652	0.000471135	0.111216	1	641.227	101	49.079	4	202.156	3882	0.00913627	1	0.0310461	1
TRo/RC	3265371	9906	13.063	0.00048408	0.118171	1	0.150996	95	0.0115591	4	0.0449154	3934	0.00925865	1	0.0314619	1
ETo/RC	3265397	8320	15.9903	0.000121346	0.120871	1	0.0371856	101	0.0023255	4	0.018193	1421	0.00334432	1	0.0113644	1
PItotal	3265406	7224	12.717	0.000562334	0.104845	1	0.409009	98	0.0321625	4	0.187288	4329	0.0101883	1	0.0346209	1
TRo/RC	3265411	2866	16.1505	0.000117117	0.142335	1	0.189034	95	0.0117045	4	0.0540405	1386	0.00326194	1	0.0110845	1
ABS/RC	3265411	2866	11.9135	0.000833428	0.109123	1	0.655285	95	0.0550036	4	0.194912	5577	0.0131254	1	0.0446017	1
RC/CSo	3265433	9185	14.707	0.00021984	0.122964	1	717.067	100	48.7569	4	238.958	2148	0.00505531	1	0.0171785	1
TRo/RC	3265433	9185	12.4645	0.000628783	0.109146	1	0.147859	100	0.0118624	4	0.0421141	4660	0.0109673	1	0.0372681	1
RC/CSm	3265433	9185	12.3467	0.000665072	0.106083	1	47454	100	3843.47	4	15745.8	4820	0.0113438	1	0.0385477	1
RC/CSo	3265454	1062	13.3291	0.000416023	0.113434	1	651.438	101	48.8735	4	201.663	3547	0.00834785	1	0.0283669	1
TRo/RC	3265454	1062	12.1666	0.000722067	0.10536	1	0.140594	101	0.0115557	4	0.0418213	5065	0.0119205	1	0.040507	1
Ψo	3265501	6737	11.8303	0.000863841	0.0993879	1	0.00925656	96	0.000782447	4	0.00450518	5696	0.0134055	1	0.0455534	1
PItotal	3265532	8965	13.2998	0.000431267	0.110993	1	0.453729	96	0.0341156	4	0.203203	3616	0.00851024	1	0.0289187	1
ETo/RC	3265556	2518	12.1673	0.000727174	0.0975956	1	0.028819	99	0.00236856	4	0.0152006	5097	0.0119958	1	0.040763	1
TRo/RC	3265563	235	27.5051	8.9053e-07	0.21192	1	0.281419	99	0.0102315	4	0.0787572	29	6.82514e-05	1	0.000231926	1
RC/CSo	3265563	235	25.1763	2.30697e-06	0.198025	1	1125.75	99	44.7146	4	314.533	80	0.00018828	1	0.000639795	1
RC/CSm	3265563	235	18.9373	3.29031e-05	0.156208	1	69044.8	99	3645.97	4	20263.5	573	0.00134855	1	0.00458253	1
ABS/RC	3265563	235	18.7115	3.63415e-05	0.155509	1	0.938159	99	0.0501381	4	0.267285	605	0.00142386	1	0.00483845	1
ETo/RC	3265563	235	15.3192	0.000166773	0.116398	1	0.0360518	99	0.00235337	4	0.019186	1783	0.00419628	1	0.0142594	1
RC/CSm	3265600	9170	29.0936	5.12629e-07	0.228709	1	96488.5	94	3316.48	4	27533.6	19	4.47164e-05	1	0.000151951	1
RC/CSo	3265600	9170	27.896	8.23818e-07	0.217526	1	1228.01	94	44.0209	4	376.842	27	6.35444e-05	1	0.000215931	1
PIcsm	3265600	9170	22.5612	7.28805e-06	0.186684	1	8.24891e+06	94	365624	4	2.45448e+06	206	0.00048482	1	0.00164747	1
PIcso	3265600	9170	21.8774	9.71917e-06	0.181631	1	228027	94	10422.9	4	68920.7	279	0.000656625	1	0.00223129	1
PIABS	3265600	9170	17.4683	6.54488e-05	0.152477	1	3.08655	94	0.176694	4	0.908356	892	0.00209932	1	0.00713372	1
TRo/RC	3265600	9170	14.2978	0.000274086	0.13055	1	0.170005	94	0.0118903	4	0.0461335	2591	0.00609791	1	0.0207214	1
ABS/RC	3265600	9170	13.1216	0.000473172	0.120426	1	0.694153	94	0.0529015	4	0.197847	3892	0.0091598	1	0.031126	1
RC/CSo	3265657	234	11.9653	0.000800812	0.101593	1	576.581	99	48.1876	4	226.211	5455	0.0128383	1	0.043626	1
TRo/RC	3265657	234	11.7703	0.000879248	0.105416	1	0.140329	99	0.0119223	4	0.0377192	5758	0.0135514	1	0.0460493	1
RC/CSo	3265695	2973	14.1701	0.000276781	0.115688	1	683.304	104	48.2215	4	222.849	2612	0.00614733	1	0.0208893	1
RC/CSm	3265695	2973	14.1145	0.000284067	0.115558	1	52345.2	104	3708.61	4	16820.2	2650	0.00623676	1	0.0211932	1
PIcsm	3265695	2973	12.1193	0.000730845	0.0996441	1	4.77967e+06	104	394386	4	1.73781e+06	5120	0.0120499	1	0.0409469	1
RWC	3265711	4897	13.1678	0.000445223	0.07997	1	465.262	103	35.3335	4	544.654	3694	0.00869381	1	0.0295425	1
φEo	3265713	3458	16.051	0.000118037	0.127685	1	0.0139858	101	0.000871335	4	0.00538228	1395	0.00328313	1	0.0111564	1
Ψo	3265713	3458	15.1782	0.000175997	0.121779	1	0.0118118	101	0.000778209	4	0.00459862	1825	0.00429513	1	0.0145953	1
ETo/CS	3265713	3458	14.411	0.000250885	0.109482	1	939.47	101	65.1912	4	499.19	2447	0.005759	1	0.0195697	1
PIcso	3265713	3458	13.7108	0.000347754	0.1143	1	153486	101	11194.5	4	53048.5	3096	0.00728642	1	0.0247601	1
PIcsm	3265713	3458	12.288	0.000681374	0.103248	1	4.87798e+06	101	396971	4	1.78775e+06	4882	0.0114898	1	0.0390435	1
PIABS	3265713	3458	11.8953	0.000822243	0.101234	1	2.15865	101	0.181471	4	0.748675	5531	0.0130172	1	0.0442338	1
RC/CSo	3265715	10474	11.5737	0.0009663	0.101681	1	575.673	99	49.7398	4	184.338	6106	0.0143704	1	0.0488324	1
PItotal	3265716	9406	13.0768	0.000462983	0.101567	1	0.434226	104	0.033206	4	0.205465	3810	0.00896682	1	0.0304702	1
ETo/RC	3265725	2849	20.3896	1.73037e-05	0.153129	1	0.0440257	100	0.00215922	4	0.0178964	404	0.000950812	1	0.00323097	1
RWC	3265725	2849	15.6229	0.000144326	0.0940615	1	550.746	100	35.2526	4	582.477	1618	0.00380795	1	0.0129399	1
TRo/RC	3265725	2849	11.8393	0.000847576	0.105059	1	0.13092	100	0.0110581	4	0.0350877	5636	0.0132643	1	0.0450736	1
TRo/RC	3265741	7681	21.9012	9.41218e-06	0.180429	1	0.238556	96	0.0108924	4	0.0691229	272	0.000640151	1	0.0021753	1
WUE	3265741	7681	16.0853	0.000119835	0.127832	1	160.536	96	9.98032	4	74.431	1407	0.00331137	1	0.0112524	1
ABS/RC	3265741	7681	15.2087	0.000178452	0.131771	1	0.780273	96	0.0513043	4	0.249058	1844	0.00433984	1	0.0147473	1
ETo/RC	3265741	7681	14.2312	0.000279637	0.116368	1	0.0353188	96	0.00248179	4	0.0163144	2629	0.00618734	1	0.0210253	1
RC/CSo	3265741	7681	12.5132	0.000624412	0.111762	1	615.06	96	49.1531	4	196.148	4626	0.0108873	1	0.0369962	1
RC/CSo	3265744	419	14.3341	0.000260011	0.118925	1	695.76	101	48.5388	4	236.997	2497	0.00587668	1	0.0199696	1
TRo/RC	3265744	419	12.8203	0.000529	0.111271	1	0.150799	101	0.0117625	4	0.0418087	4161	0.00979289	1	0.0332774	1
TRo/RC	3265771	3559	11.8942	0.000834712	0.107261	1	0.142475	97	0.0119786	4	0.0415946	5582	0.0131372	1	0.0446417	1
RC/CSm	3265772	10502	20.7265	1.49546e-05	0.166099	1	74497.9	100	3594.32	4	22270.9	368	0.000866086	1	0.00294306	1
PIcsm	3265772	10502	18.7777	3.50207e-05	0.150649	1	7.10718e+06	100	378489	4	2.332e+06	597	0.00140504	1	0.00477447	1
PIcso	3265772	10502	17.7851	5.43887e-05	0.144722	1	193646	100	10888.1	4	62311.8	780	0.00183573	1	0.006238	1
RC/CSo	3265772	10502	17.1067	7.36856e-05	0.14022	1	822.705	100	48.0927	4	264.496	1004	0.00236291	1	0.00802943	1
PIABS	3265772	10502	16.0964	0.000116314	0.132806	1	2.86046	100	0.177708	4	0.941931	1372	0.003229	1	0.0109725	1
TRo/RC	3265772	10502	12.9608	0.000496994	0.112851	1	0.150752	100	0.0116314	4	0.0431789	4004	0.00942339	1	0.0320218	1
ABS/RC	3265772	10502	11.5713	0.000964099	0.100853	1	0.60765	100	0.0525135	4	0.193441	6101	0.0143587	1	0.0487924	1
WUE	3265792	5650	13.9433	0.000316375	0.109474	1	142.382	98	10.2115	4	74.9689	2890	0.0068016	1	0.0231126	1
φRo	3265804	5625	12.0892	0.000749295	0.0873999	1	0.0033221	101	0.0002748	4	0.0025639	5197	0.0122311	1	0.0415627	1
RWC	3265806	1163	14.5976	0.000228954	0.0879846	1	512.6	102	35.1152	4	561.065	2232	0.005253	1	0.0178503	1
ETo/RC	3265806	1163	13.9961	0.000302949	0.107782	1	0.0340936	102	0.00243594	4	0.0169636	2788	0.00656154	1	0.0222969	1
WC	3265852	10425	12.5361	0.00059869	0.0675188	1	4.25883	104	0.339725	4	6.93619	4519	0.0106354	1	0.0361404	1
RC/CSo	3265854	3292	21.6605	9.81355e-06	0.16958	1	987.418	102	45.586	4	293.239	283	0.000666039	1	0.00226328	1
PIcso	3265854	3292	15.8206	0.000130374	0.129157	1	173074	102	10939.8	4	56042.2	1501	0.0035326	1	0.0120042	1
ETo/CS	3265854	3292	14.1104	0.000287201	0.107004	1	927.405	102	65.725	4	490.775	2674	0.00629325	1	0.0213852	1
RC/CSm	3265854	3292	14.0746	0.000292046	0.117652	1	52277.3	102	3714.31	4	16369.5	2715	0.00638974	1	0.0217131	1
PIcsm	3265854	3292	13.6027	0.000364237	0.112722	1	5.31347e+06	102	390617	4	1.82367e+06	3228	0.00759708	1	0.0258157	1
PIABS	3265854	3292	11.6454	0.000924093	0.0988047	1	2.13776	102	0.183572	4	0.727981	5963	0.0140339	1	0.0476887	1
PIABS	3265855	3891	12.3738	0.000649274	0.102858	1	2.23451	103	0.180584	4	0.781008	4759	0.0112003	1	0.0380598	1
PIcsm	3265855	3891	12.1897	0.000709044	0.100795	1	4.80665e+06	103	394322	4	1.76803e+06	5011	0.0117934	1	0.0400752	1
DIo/CS	3265855	3891	11.6443	0.000921542	0.094092	1	925.727	103	79.5003	4	412.499	5955	0.0140151	1	0.0476248	1
RWC	3265883	764	14.8954	0.000201532	0.0881657	1	512.175	100	34.3847	4	592.688	2018	0.00474935	1	0.0161388	1
ETo/RC	3265883	764	12.4456	0.00063448	0.0986289	1	0.0314548	100	0.00252738	4	0.0165455	4689	0.0110355	1	0.0375	1
RWC	3265892	8472	12.5323	0.000613717	0.0844289	1	455.56	98	36.351	4	458.347	4584	0.0107884	1	0.0366603	1
RWC	3265936	5100	13.9209	0.000313785	0.0817086	1	473.532	102	34.016	4	581.438	2863	0.00673806	1	0.0228967	1
WC	3265966	3371	14.1741	0.000281438	0.0726411	1	4.38612	100	0.309446	4	7.35902	2636	0.00620381	1	0.0210813	1
PIABS	3265968	2074	14.1547	0.00028822	0.121862	1	2.46943	97	0.174459	4	0.835373	2683	0.00631443	1	0.0214571	1
PIcso	3265968	2074	13.9631	0.000315019	0.119998	1	153487	97	10992.3	4	53207.2	2878	0.00677336	1	0.0230166	1
PIcsm	3265968	2074	12.9764	0.000499675	0.111865	1	4.98008e+06	97	383779	4	1.82302e+06	4017	0.00945399	1	0.0321257	1
φEo	3265968	2074	12.5635	0.000607171	0.105635	1	0.0111595	97	0.000888242	4	0.00487043	4561	0.0107343	1	0.0364763	1
Ψo	3265968	2074	12.15	0.000738839	0.102365	1	0.00936051	97	0.000770412	4	0.00417807	5157	0.012137	1	0.0412428	1
PIABS	3265973	3801	12.2732	0.000683705	0.103549	1	2.23472	102	0.182081	4	0.752246	4898	0.0115274	1	0.0391715	1
PIcsm	3265973	3801	12.0993	0.000743032	0.101631	1	4.80721e+06	102	397315	4	1.69362e+06	5173	0.0121746	1	0.0413708	1
DIo/CS	3265973	3801	11.5699	0.000958332	0.0951401	1	925.86	102	80.0229	4	392.302	6087	0.0143257	1	0.0486804	1
RWC	3265975	637	12.8883	0.000512242	0.0787338	1	450.103	101	34.9234	4	547.377	4077	0.0095952	1	0.0326056	1
RC/CSo	3265983	3391	23.4003	4.62579e-06	0.178731	1	1051.9	103	44.9523	4	313.817	158	0.000371852	1	0.0012636	1
PIcso	3265983	3391	16.5414	9.33426e-05	0.133737	1	179119	103	10828.5	4	55999.5	1170	0.00275359	1	0.00935701	1
RC/CSm	3265983	3391	15.3694	0.000159486	0.126355	1	56564.3	103	3680.33	4	17146.9	1726	0.00406213	1	0.0138036	1
ETo/CS	3265983	3391	14.9018	0.000197885	0.110904	1	969.841	103	65.082	4	510.348	1997	0.00469993	1	0.0159709	1
PIcsm	3265983	3391	14.3613	0.000254323	0.117997	1	5.55358e+06	103	386705	4	1.80867e+06	2460	0.0057896	1	0.0196737	1
PIABS	3265983	3391	11.9759	0.000785592	0.101119	1	2.17996	103	0.182029	4	0.702317	5389	0.012683	1	0.0430982	1
DIo/CS	3266018	3425	12.4698	0.000632179	0.102577	1	991.866	98	79.5417	4	468.588	4678	0.0110096	1	0.037412	1
PIABS	3266018	3425	12.3467	0.000670234	0.106152	1	2.25026	98	0.182257	4	0.834317	4837	0.0113839	1	0.0386836	1
PIcsm	3266018	3425	12.2621	0.000697749	0.104603	1	4.82221e+06	98	393263	4	1.89008e+06	4966	0.0116875	1	0.0397153	1
ETo/RC	3266037	3999	15.1333	0.000184711	0.125733	1	0.0353678	96	0.00233709	4	0.0142329	1883	0.00443163	1	0.0150592	1
TRo/RC	3266039	1683	12.068	0.000759671	0.105604	1	0.132353	100	0.0109673	4	0.039141	5280	0.0124265	1	0.0422265	1
RWC	3266046	2658	13.5974	0.00037175	0.0855593	1	490.017	98	36.0375	4	548.887	3278	0.00771476	1	0.0262156	1
RWC	3266089	4763	11.7365	0.000896826	0.0722412	1	412.161	98	35.118	4	565.946	5833	0.0137279	1	0.0466491	1
RC/CSo	3266096	10699	13.5795	0.000366671	0.112367	1	662.692	103	48.8011	4	217.767	3242	0.00763003	1	0.0259277	1
PIcso	3266096	10699	11.6	0.00094145	0.0970584	1	131988	103	11378.2	4	46980.8	6026	0.0141822	1	0.0481926	1
RC/CSo	3266099	7587	17.6282	5.87458e-05	0.145724	1	834.339	99	47.3297	4	259.954	817	0.00192281	1	0.00653391	1
RC/CSm	3266099	7587	16.2116	0.00011106	0.13719	1	58813	99	3627.84	4	17385.4	1326	0.00312073	1	0.0106046	1
PIcso	3266099	7587	12.8878	0.000516559	0.111554	1	141814	99	11003.7	4	45472.1	4095	0.00963756	1	0.0327495	1
PIcsm	3266099	7587	12.7354	0.00055515	0.11029	1	4.95181e+06	99	388821	4	1.60124e+06	4290	0.0100965	1	0.034309	1
DIo/RC	3266099	7587	12.6204	0.000586229	0.108045	1	0.279842	99	0.0221737	4	0.0987134	4429	0.0104236	1	0.0354207	1
ABS/RC	3266099	7587	12.5219	0.000614292	0.110382	1	0.645175	99	0.0515239	4	0.186019	4591	0.0108049	1	0.0367163	1
PItotal	3266099	7587	11.9307	0.000814189	0.0967009	1	0.386785	99	0.0324192	4	0.197575	5510	0.0129678	1	0.0440659	1
Fv/Fm	3266099	7587	11.8039	0.000865163	0.101231	1	0.00753731	99	0.000638542	4	0.00281023	5702	0.0134196	1	0.0456014	1
RC/CSo	3266100	518	15.281	0.000166975	0.12552	1	722.128	102	47.2564	4	233.236	1784	0.00419863	1	0.0142674	1
TRo/RC	3266100	518	14.0277	0.000298506	0.118743	1	0.159117	102	0.0113431	4	0.0457543	2757	0.00648859	1	0.0220489	1
RWC	3266108	1681	12.5686	0.000598434	0.0743479	1	429.345	100	34.16	4	589.703	4518	0.0106331	1	0.0361324	1
WUE	3266108	1681	12.5543	0.000602524	0.0956767	1	126.721	100	10.0938	4	78.7721	4543	0.0106919	1	0.0363324	1
TRo/RC	3266111	10041	16.1799	0.000110026	0.134275	1	0.180815	103	0.0111752	4	0.048887	1322	0.00311132	1	0.0105726	1
RC/CSo	3266112	2231	13.5201	0.000380296	0.112496	1	641.016	101	47.4121	4	227.373	3320	0.0078136	1	0.0265515	1
RC/CSo	3266189	9633	27.0415	1.1238e-06	0.216376	1	1139.35	96	42.1332	4	305.198	33	7.76653e-05	1	0.000263916	1
RC/CSm	3266189	9633	26.869	1.20487e-06	0.215359	1	86932.4	96	3235.42	4	23265.7	39	9.17863e-05	1	0.0003119	1
PIcso	3266189	9633	21.4921	1.11991e-05	0.179099	1	209367	96	9741.57	4	58452.1	309	0.00072723	1	0.00247121	1
PIcsm	3266189	9633	21.1831	1.27767e-05	0.17638	1	7.43382e+06	96	350932	4	2.11427e+06	331	0.000779007	1	0.00264715	1
PIABS	3266189	9633	17.4812	6.41007e-05	0.150525	1	2.94302	96	0.168353	4	0.847427	871	0.00204989	1	0.00696577	1
TRo/RC	3266189	9633	16.9859	7.99406e-05	0.147663	1	0.196651	96	0.0115773	4	0.0550846	1053	0.00247823	1	0.00842131	1
ABS/RC	3266189	9633	14.3775	0.000261364	0.128003	1	0.736036	96	0.0511937	4	0.208883	2513	0.00591433	1	0.0200976	1
RWC	3266194	7574	12.7123	0.000573362	0.0807436	1	456.856	94	35.9381	4	569.981	4375	0.0102965	1	0.0349888	1
TRo/RC	3266222	170	25.3781	2.01779e-06	0.195385	1	0.250426	103	0.0098678	4	0.066331	72	0.000169452	1	0.000575816	1
RC/CSo	3266222	170	23.2016	5.03211e-06	0.177207	1	1043.81	103	44.9887	4	314.125	163	0.00038362	1	0.00130358	1
RC/CSm	3266222	170	17.7654	5.3748e-05	0.14232	1	64326	103	3620.87	4	19758.3	773	0.00181925	1	0.00618202	1
ETo/RC	3266222	170	17.178	6.9984e-05	0.12768	1	0.0407767	103	0.00237378	4	0.018717	965	0.00227112	1	0.00771753	1
ABS/RC	3266222	170	17.0796	7.31599e-05	0.13924	1	0.828466	103	0.0485062	4	0.23844	997	0.00234643	1	0.00797345	1
TRo/RC	3266225	8964	12.4335	0.000648415	0.113836	1	0.137383	96	0.0110495	4	0.0365244	4754	0.0111885	1	0.0380198	1
RWC	3266246	1680	17.2326	6.96359e-05	0.101934	1	592.842	100	34.4024	4	593.92	962	0.00226406	1	0.00769354	1
WUE	3266246	1680	16.6394	9.09459e-05	0.123163	1	161.023	100	9.67717	4	84.9205	1149	0.00270417	1	0.00918906	1
WUE	3266254	5020	12.6862	0.000563751	0.0957562	1	126.695	101	9.98684	4	78.6066	4336	0.0102048	1	0.0346769	1
RC/CSm	3266263	6712	11.7574	0.000881589	0.100655	1	41240	100	3507.59	4	14739.9	5765	0.0135679	1	0.0461052	1
RC/CSo	3266263	6712	11.6908	0.000910258	0.0984626	1	555.846	100	47.5457	4	222.67	5917	0.0139256	1	0.0473209	1
TRo/RC	3266302	4723	17.6005	5.86546e-05	0.1468	1	0.187961	101	0.0106793	4	0.0504448	816	0.00192045	1	0.00652591	1
RC/CSo	3266302	4723	17.2422	6.88759e-05	0.141985	1	797.577	101	46.2573	4	236.338	935	0.00220052	1	0.00747761	1
RC/CSm	3266302	4723	13.5781	0.000370081	0.115601	1	50428.3	101	3713.94	4	15280	3272	0.00770064	1	0.0261676	1
ABS/RC	3266302	4723	13.2578	0.000430221	0.113588	1	0.666948	101	0.0503061	4	0.197687	3611	0.00849847	1	0.0288788	1
RC/CSo	3266375	8271	15.0859	0.000202607	0.142479	1	701.991	85	46.533	4	242.919	2027	0.00477053	1	0.0162108	1
TRo/RC	3266375	8271	14.995	0.000211062	0.149724	1	0.145435	85	0.00969888	4	0.0367364	2083	0.00490233	1	0.0166587	1
WUE	3266375	8271	13.329	0.000450524	0.114961	1	113.546	85	8.51871	4	65.9014	3724	0.00876442	1	0.0297825	1
TRo/RC	3266380	673	23.2778	5.09058e-06	0.187962	1	0.238513	99	0.0102464	4	0.063638	164	0.000385973	1	0.00131158	1
RC/CSo	3266380	673	20.621	1.57976e-05	0.166743	1	953.21	99	46.2252	4	285.081	386	0.000908449	1	0.00308701	1
RC/CSm	3266380	673	15.6902	0.000140766	0.132156	1	58880.1	99	3752.67	4	18505.3	1592	0.00374676	1	0.0127319	1
ETo/RC	3266380	673	15.6053	0.000146325	0.121435	1	0.0385203	99	0.00246842	4	0.0182093	1636	0.00385032	1	0.0130838	1
ABS/RC	3266380	673	15.4209	0.000159186	0.131678	1	0.776932	99	0.0503817	4	0.228114	1725	0.00405978	1	0.0137956	1
WUE	3266393	3404	19.8242	2.31374e-05	0.153968	1	180.078	95	9.08379	4	76.6564	478	0.00112497	1	0.00382278	1
TRo/RC	3266436	4165	21.4635	1.04862e-05	0.168618	1	0.229532	104	0.0106941	4	0.0622667	299	0.000703695	1	0.00239123	1
RC/CSo	3266436	4165	18.096	4.6045e-05	0.142989	1	844.557	104	46.671	4	263.162	703	0.00165451	1	0.0056222	1
ABS/RC	3266436	4165	15.597	0.000142882	0.127358	1	0.775853	104	0.0497437	4	0.229644	1608	0.00378442	1	0.0128599	1
RC/CSm	3266436	4165	14.2145	0.000271096	0.116279	1	52671.5	104	3705.47	4	16901.8	2564	0.00603436	1	0.0205054	1
PIcsm	3266470	3403	12.8404	0.000537415	0.114452	1	5.1002e+06	95	397198	4	1.70699e+06	4199	0.00988233	1	0.0335813	1
PIcso	3266470	3403	12.4278	0.000652866	0.111566	1	140951	95	11341.6	4	46485.8	4776	0.0112403	1	0.0381958	1
TRo/RC	3266479	5624	22.8951	5.85329e-06	0.181571	1	0.243366	101	0.0106296	4	0.0666859	178	0.000418922	1	0.00142354	1
RC/CSo	3266479	5624	16.6943	8.81618e-05	0.137047	1	801.742	101	48.0248	4	249.905	1139	0.00268063	1	0.00910909	1
PIABS	3266479	5624	16.5359	9.47143e-05	0.134354	1	2.82851	101	0.171053	4	0.944064	1178	0.00277242	1	0.00942099	1
PIcso	3266479	5624	15.9884	0.000121451	0.130344	1	170765	101	10680.5	4	57843.9	1423	0.00334902	1	0.0113804	1
PIcsm	3266479	5624	15.4395	0.000156088	0.125496	1	5.7446e+06	101	372070	4	2.04905e+06	1697	0.00399388	1	0.0135717	1
RC/CSm	3266479	5624	14.3206	0.000261646	0.119346	1	52247.6	101	3648.42	4	17323.2	2514	0.00591669	1	0.0201056	1
ABS/RC	3266479	5624	13.8838	0.000320724	0.117724	1	0.705631	101	0.0508241	4	0.215179	2924	0.00688162	1	0.0233845	1
RC/CSo	3266486	3512	22.8482	6.10123e-06	0.181543	1	1016.68	99	44.4971	4	298.751	183	0.00043069	1	0.00146353	1
TRo/RC	3266486	3512	15.2503	0.000172123	0.131455	1	0.171815	99	0.0112664	4	0.0479153	1804	0.0042457	1	0.0144274	1
RC/CSm	3266486	3512	12.0976	0.000751749	0.105628	1	46444.6	99	3839.14	4	14906.6	5205	0.0122499	1	0.0416267	1
PIcso	3266486	3512	11.7741	0.000877633	0.102374	1	133603	99	11347.2	4	45419.7	5751	0.0135349	1	0.0459933	1
ETo/RC	3266487	4026	11.7561	0.00088526	0.0940574	1	0.0297883	99	0.00253387	4	0.0164626	5773	0.0135867	1	0.0461692	1
ABS/CS	3266492	2297	11.9084	0.000845631	0.0969099	1	1851.18	92	155.451	4	1200.15	5627	0.0132431	1	0.0450016	1
RC/CSo	3266546	3966	16.6394	9.03795e-05	0.136338	1	797.376	101	47.921	4	252.127	1147	0.00269946	1	0.00917306	1
ETo/CS	3266546	3966	13.0506	0.000474401	0.100189	1	871.173	101	66.7535	4	488.289	3901	0.00918098	1	0.031198	1
PIcso	3266546	3966	12.267	0.000688256	0.10405	1	139148	101	11343.3	4	47910	4926	0.0115933	1	0.0393954	1
PItotal	3266573	8017	14.0507	0.000296678	0.112257	1	0.46624	101	0.0331826	4	0.200471	2742	0.00645328	1	0.021929	1
PIcsm	3266628	3041	15.8732	0.000133605	0.134499	1	5.98136e+06	94	376821	4	2.26254e+06	1531	0.0036032	1	0.0122441	1
PIABS	3266628	3041	14.9799	0.000200456	0.1296	1	2.60381	94	0.173821	4	0.938012	2008	0.00472582	1	0.0160589	1
DIo/CS	3266628	3041	13.7283	0.000356644	0.117853	1	1082.94	94	78.8835	4	443.469	3153	0.00742057	1	0.0252159	1
PIcso	3266628	3041	13.5075	0.000395191	0.11768	1	148841	94	11019.2	4	57248.2	3388	0.00797364	1	0.0270953	1
RC/CSm	3266628	3041	12.78	0.00055538	0.113786	1	48452.2	94	3791.24	4	17360.3	4291	0.0100988	1	0.034317	1
TRo/RC	3266655	762	14.6265	0.000228171	0.12512	1	0.166094	100	0.0113557	4	0.0479775	2224	0.00523417	1	0.0177863	1
TRo/RC	3266666	314	24.0158	3.69193e-06	0.190335	1	0.251249	100	0.0104618	4	0.0684645	142	0.000334196	1	0.00113564	1
ETo/RC	3266666	314	22.5902	6.73227e-06	0.161553	1	0.0490472	100	0.00217117	4	0.0216203	196	0.000461285	1	0.0015675	1
ABS/RC	3266666	314	19.6101	2.42983e-05	0.15917	1	0.924499	100	0.0471441	4	0.273462	488	0.00114851	1	0.00390275	1
RC/CSo	3266666	314	18.3445	4.24145e-05	0.148744	1	868.593	100	47.3489	4	276.152	674	0.00158626	1	0.00539028	1
RC/CSm	3266666	314	15.786	0.000133969	0.13122	1	57043.5	100	3613.56	4	18340	1542	0.00362909	1	0.0123321	1
RC/CSm	3266691	10055	17.6227	5.97502e-05	0.14931	1	57545	97	3265.4	4	17165.7	828	0.00194869	1	0.00662188	1
RC/CSo	3266691	10055	17.2345	7.10303e-05	0.145218	1	689.513	97	40.0076	4	216.844	976	0.00229701	1	0.0078055	1
PIcsm	3266691	10055	14.4763	0.000248399	0.124904	1	5.37502e+06	97	371299	4	1.75431e+06	2430	0.00571899	1	0.0194338	1
ABS/RC	3266691	10055	14.0183	0.000307043	0.12285	1	0.517386	97	0.0369078	4	0.15787	2823	0.00664392	1	0.0225768	1
PIcso	3266691	10055	13.809	0.000338424	0.120274	1	145169	97	10512.7	4	46813.8	3032	0.0071358	1	0.0242482	1
TRo/RC	3266691	10055	13.0488	0.000482947	0.116669	1	0.147028	97	0.0112676	4	0.0418169	3928	0.00924453	1	0.0314139	1
PIABS	3266691	10055	12.6039	0.000595696	0.111079	1	2.17978	97	0.172946	4	0.711985	4511	0.0106166	1	0.0360765	1
RC/CSo	3266700	144	12.9932	0.000493608	0.112964	1	642.414	98	49.4425	4	210.387	3985	0.00937868	1	0.0318698	1
RWC	3266703	2605	18.476	4.00149e-05	0.108517	1	614.179	100	33.242	4	583.885	657	0.00154625	1	0.00525432	1
TRo/RC	3266703	2605	14.0438	0.000299041	0.121748	1	0.155585	100	0.0110786	4	0.0425173	2762	0.00650035	1	0.0220889	1
RC/CSo	3266703	2605	13.4362	0.000397309	0.115273	1	644.294	100	47.9522	4	198.519	3406	0.008016	1	0.0272393	1
RWC	3266705	8937	12.8965	0.000510256	0.0808212	1	461.057	101	35.7505	4	523.462	4075	0.00959049	1	0.0325896	1
RC/CSo	3266727	10880	16.6409	9.52876e-05	0.147601	1	805.152	93	48.384	4	238.801	1188	0.00279595	1	0.00950096	1
RC/CSm	3266727	10880	13.3091	0.000435611	0.122077	1	50803.1	93	3817.18	4	15289.3	3636	0.00855731	1	0.0290787	1
TRo/RC	3266727	10880	13.3076	0.000435916	0.122361	1	0.154826	93	0.0116344	4	0.0458301	3638	0.00856201	1	0.0290947	1
RWC	3266760	4896	13.4478	0.000390107	0.0804494	1	473.927	103	35.242	4	565.27	3357	0.00790068	1	0.0268474	1
WUE	3266763	3485	17.5162	6.31119e-05	0.135492	1	173.49	96	9.90457	4	82.4018	855	0.00201224	1	0.00683781	1
ETo/CS	3266770	3368	17.5055	6.16219e-05	0.130127	1	1117.09	100	63.8135	4	550.817	844	0.00198635	1	0.00674984	1
φEo	3266770	3368	16.4004	0.000101329	0.132505	1	0.0147305	100	0.000898182	4	0.00533782	1240	0.00291833	1	0.00991683	1
Ψo	3266770	3368	15.5872	0.000146697	0.127503	1	0.0124796	100	0.000800628	4	0.00445347	1640	0.00385973	1	0.0131158	1
PIcso	3266770	3368	15.44	0.000156918	0.128663	1	172671	100	11183.4	4	55925.9	1707	0.00401742	1	0.0136516	1
PIcsm	3266770	3368	13.6092	0.000366342	0.114735	1	5.43203e+06	100	399144	4	1.85741e+06	3237	0.00761826	1	0.0258877	1
PIABS	3266770	3368	12.7663	0.000544898	0.109316	1	2.36958	100	0.185613	4	0.778773	4250	0.0100024	1	0.0339891	1
RC/CSo	3266770	3368	12.6931	0.000564108	0.108098	1	625.035	100	49.2419	4	214.48	4340	0.0102142	1	0.0347089	1
RC/CSm	3266770	3368	11.9715	0.00079556	0.103304	1	46051.6	100	3846.77	4	15277.7	5431	0.0127818	1	0.0434341	1
PItotal	3266770	3368	11.5791	0.000960485	0.095235	1	0.390313	100	0.0337083	4	0.181896	6094	0.0143422	1	0.0487364	1
WUE	3266798	635	12.9824	0.000489946	0.101466	1	124.176	101	9.56501	4	64.4387	3961	0.00932219	1	0.0316779	1
RWC	3266798	635	12.8194	0.000529224	0.0788437	1	455.472	101	35.5298	4	547.097	4162	0.00979525	1	0.0332853	1
RC/CSo	3266807	3930	14.2597	0.000273148	0.118855	1	645.559	98	45.2714	4	248.724	2580	0.00607202	1	0.0206334	1
TRo/RC	3266807	3930	13.9758	0.000311636	0.124006	1	0.147098	98	0.0105252	4	0.038686	2852	0.00671217	1	0.0228087	1
RC/CSm	3266807	3930	11.7031	0.000911288	0.101539	1	41995.5	98	3588.41	4	15481.4	5923	0.0139398	1	0.0473688	1
RWC	3266815	4417	13.5585	0.000368756	0.0801614	1	473.405	104	34.9157	4	568.604	3259	0.00767004	1	0.0260637	1
RWC	3266880	10523	11.9141	0.0008399	0.0762104	1	418.496	93	35.1262	4	556.148	5602	0.0131843	1	0.0448017	1
WUE	3266888	4308	21.8473	9.62961e-06	0.159599	1	210.571	96	9.63831	4	98.526	277	0.000651918	1	0.00221529	1
TRo/RC	3266888	4308	15.6594	0.000145336	0.139351	1	0.179417	96	0.0114575	4	0.0469014	1624	0.00382208	1	0.0129878	1
RC/CSo	3266913	11360	13.4488	0.000389935	0.110652	1	648.602	103	48.2277	4	223.542	3354	0.00789362	1	0.0268234	1
RC/CSm	3266913	11360	12.1209	0.000732793	0.101604	1	45485.3	103	3752.63	4	15288.1	5132	0.0120781	1	0.0410429	1
TRo/RC	3266913	11360	11.6056	0.000938916	0.100056	1	0.135456	103	0.0116716	4	0.0379074	6005	0.0141327	1	0.0480246	1
WUE	3266915	4163	11.595	0.000940713	0.086623	1	115.618	104	9.97136	4	74.427	6017	0.014161	1	0.0481206	1
RWC	3266919	344	16.9029	8.18339e-05	0.100948	1	577.417	98	34.1608	4	593.052	1091	0.00256766	1	0.00872521	1
ETo/RC	3266919	344	15.0542	0.000189366	0.120968	1	0.0368427	98	0.00244733	4	0.0161817	1918	0.004514	1	0.0153391	1
TRo/RC	3266919	344	11.9596	0.00080598	0.107719	1	0.135659	98	0.011343	4	0.0369382	5477	0.0128901	1	0.043802	1
φRo	3266940	4836	11.5998	0.000954253	0.087479	1	0.00255408	99	0.000220183	4	0.00184958	6073	0.0142928	1	0.0485685	1
PItotal	3266956	3558	15.1771	0.000180009	0.1268	1	0.494616	97	0.0325897	4	0.18489	1852	0.00435867	1	0.0148113	1
TRo/RC	3266958	9077	14.6245	0.000225026	0.122123	1	0.164269	103	0.0112324	4	0.0470409	2192	0.00515886	1	0.0175304	1
RC/CSo	3266958	9077	12.6832	0.000560237	0.106427	1	617.326	103	48.6728	4	196.787	4318	0.0101624	1	0.0345329	1
ABS/RC	3266958	9077	12.0047	0.000774816	0.101958	1	0.619531	103	0.0516076	4	0.19019	5359	0.0126124	1	0.0428583	1
RWC	3266969	62	12.1765	0.000711037	0.0728472	1	430.21	104	35.3311	4	557.805	5020	0.0118145	1	0.0401472	1
RWC	3267023	2668	13.823	0.000343106	0.0924574	1	457.157	93	33.0722	4	467.2	3063	0.00720876	1	0.0244962	1
PItotal	3267024	4364	12.242	0.000699091	0.101244	1	0.391515	100	0.0319813	4	0.167229	4976	0.011711	1	0.0397953	1
RC/CSo	3267031	517	11.8409	0.000841073	0.101091	1	584.579	102	49.3692	4	186.756	5607	0.013196	1	0.0448417	1
RWC	3267077	8342	13.0287	0.000489712	0.0839315	1	458.916	96	35.2235	4	521.573	3959	0.00931749	1	0.0316619	1
RC/CSo	3267078	6010	21.194	1.19978e-05	0.165822	1	974.413	102	45.9759	4	296.682	321	0.000755472	1	0.00256718	1
RC/CSm	3267078	6010	16.4722	9.68969e-05	0.134379	1	60616.9	102	3679.95	4	18933.1	1205	0.00283596	1	0.00963692	1
TRo/RC	3267078	6010	11.5404	0.000972105	0.0999398	1	0.133817	102	0.0115955	4	0.0390575	6126	0.0144175	1	0.0489923	1
TRo/RC	3267124	516	12.8179	0.000527527	0.109714	1	0.148425	102	0.0115795	4	0.042932	4157	0.00978348	1	0.0332454	1
ETo/CS	3267198	3649	11.5521	0.000979783	0.0920036	1	760.834	98	65.8608	4	453.81	6150	0.014474	1	0.0491843	1
RC/CSm	3267241	9631	19.7777	2.3391e-05	0.166597	1	62245.8	96	3147.27	4	17873.1	481	0.00113203	1	0.00384677	1
RC/CSo	3267241	9631	18.4245	4.22362e-05	0.156221	1	735.227	96	39.9049	4	218.864	670	0.00157684	1	0.00535829	1
PIcsm	3267241	9631	15.475	0.000158046	0.134657	1	5.6339e+06	96	364064	4	1.72218e+06	1716	0.0040386	1	0.0137236	1
PIcso	3267241	9631	15.2451	0.000175514	0.133747	1	154046	96	10104.6	4	45430.5	1822	0.00428807	1	0.0145713	1
ABS/RC	3267241	9631	14.7296	0.000222241	0.130482	1	0.539567	96	0.0366314	4	0.154645	2166	0.00509767	1	0.0173225	1
DIo/RC	3267241	9631	13.9685	0.000315808	0.123136	1	0.135096	96	0.00967148	4	0.0421677	2887	0.00679454	1	0.0230886	1
PIABS	3267241	9631	13.0017	0.00049596	0.116388	1	2.23194	96	0.171665	4	0.674218	4000	0.00941398	1	0.0319898	1
Fv/Fm	3267241	9631	12.7398	0.000561022	0.111934	1	0.00551482	96	0.000432881	4	0.00192805	4321	0.0101695	1	0.0345569	1
PIcsm	3267319	2293	17.8207	5.94413e-05	0.158524	1	5.95494e+06	87	334159	4	2.12328e+06	825	0.00194163	1	0.00659789	1
PIcso	3267319	2293	16.7214	9.62819e-05	0.151017	1	165887	87	9920.64	4	58842.6	1200	0.00282419	1	0.00959693	1
PIABS	3267319	2293	16.2419	0.000119071	0.148848	1	2.54652	87	0.156787	4	0.866921	1402	0.0032996	1	0.0112124	1
RC/CSm	3267319	2293	12.7413	0.000585022	0.118514	1	40509.1	87	3179.36	4	16301	4419	0.0104001	1	0.0353407	1
PItotal	3267351	11689	12.8013	0.000529645	0.100732	1	0.423391	103	0.033074	4	0.199133	4167	0.00980701	1	0.0333253	1
WC	3267384	5748	11.8692	0.000838522	0.065995	1	4.12453	99	0.347498	4	7.0238	5593	0.0131631	1	0.0447297	1
TRo/RC	3267395	5267	22.515	6.67317e-06	0.175409	1	0.238776	104	0.0106052	4	0.0645777	193	0.000454225	1	0.00154351	1
RC/CSo	3267395	5267	16.9122	7.84266e-05	0.134944	1	797.037	104	47.128	4	251.282	1038	0.00244293	1	0.00830134	1
PIABS	3267395	5267	15.6123	0.000141883	0.125523	1	2.75648	104	0.176558	4	0.899472	1601	0.00376795	1	0.0128039	1
PIcso	3267395	5267	15.2868	0.000164815	0.122872	1	167104	104	10931.2	4	55782.8	1768	0.00416098	1	0.0141395	1
PIcsm	3267395	5267	14.5122	0.000235961	0.11691	1	5.60786e+06	104	386423	4	1.94486e+06	2294	0.00539892	1	0.0183461	1
RC/CSm	3267395	5267	13.7892	0.000330849	0.113207	1	51279.9	104	3718.85	4	16553.9	2992	0.00704166	1	0.0239283	1
ABS/RC	3267395	5267	13.6506	0.00035312	0.113308	1	0.690264	104	0.0505667	4	0.208247	3135	0.00737821	1	0.025072	1
RWC	3267429	10608	11.8604	0.000833248	0.0723061	1	425.158	102	35.8469	4	555.898	5575	0.0131207	1	0.0445857	1
ETo/RC	3267445	5747	14.8686	0.000205118	0.117267	1	0.0362764	99	0.0024398	4	0.0169518	2043	0.00480819	1	0.0163388	1
RC/CSm	3267446	9629	13.3976	0.000411969	0.119183	1	51253.5	96	3825.57	4	15696.5	3524	0.00829372	1	0.028183	1
RC/CSo	3267446	9629	12.8741	0.000526626	0.115264	1	659.974	96	51.2636	4	201.118	4150	0.009767	1	0.0331894	1
TRo/RC	3267465	9021	16.1799	0.000110665	0.134863	1	0.178198	102	0.0110136	4	0.0494871	1325	0.00311838	1	0.0105966	1
ETo/RC	3267465	9021	14.1598	0.000280661	0.109042	1	0.0345672	102	0.00244123	4	0.0170005	2632	0.0061944	1	0.0210493	1
WUE	3267465	9021	13.4354	0.000394051	0.100563	1	130.841	102	9.73853	4	76.9385	3384	0.00796423	1	0.0270633	1
ABS/RC	3267465	9021	12.1825	0.000713998	0.1039	1	0.622435	102	0.0510925	4	0.194826	5035	0.0118498	1	0.0402671	1
TRo/RC	3267479	10879	11.8487	0.000866439	0.109434	1	0.131263	93	0.0110783	4	0.0422972	5707	0.0134314	1	0.0456414	1
TRo/RC	3267485	287	25.1747	2.22288e-06	0.19574	1	0.250766	102	0.00996103	4	0.0662731	78	0.000183573	1	0.0006238	1
RC/CSo	3267485	287	22.807	6.01249e-06	0.175772	1	1035.05	102	45.3828	4	314.88	181	0.000425983	1	0.00144754	1
RC/CSm	3267485	287	17.7319	5.49288e-05	0.143308	1	64738.9	102	3650.98	4	19836.7	787	0.0018522	1	0.00629399	1
ABS/RC	3267485	287	17.0894	7.32997e-05	0.140415	1	0.835317	102	0.0488793	4	0.240812	999	0.00235114	1	0.00798944	1
ETo/RC	3267485	287	16.9234	7.89987e-05	0.127528	1	0.040558	102	0.00239656	4	0.0183955	1045	0.0024594	1	0.00835733	1
RC/CSo	3267514	47	13.5262	0.000386133	0.117645	1	654.359	97	48.3772	4	217.389	3340	0.00786067	1	0.0267115	1
PItotal	3267564	3026	12.2826	0.000680654	0.097612	1	0.41015	102	0.0333929	4	0.198941	4880	0.0114851	1	0.0390275	1
PItotal	3267580	4721	13.7001	0.000349513	0.108405	1	0.459199	101	0.033518	4	0.212662	3107	0.00731231	1	0.024848	1
ETo/CS	3267584	3289	13.917	0.000314355	0.105364	1	921.43	102	66.2089	4	497.978	2868	0.00674982	1	0.0229367	1
TRo/RC	3267587	1905	13.8544	0.000326659	0.120238	1	0.15926	100	0.0114953	4	0.0437531	2962	0.00697105	1	0.0236884	1
RWC	3267590	1517	13.8202	0.000330408	0.08145	1	475.625	101	34.4153	4	590.883	2989	0.0070346	1	0.0239044	1
WUE	3267590	1517	13.1633	0.000449816	0.0991151	1	131.722	101	10.0067	4	79.5747	3717	0.00874794	1	0.0297265	1
WUE	3267620	2996	12.6762	0.000570952	0.0960511	1	113.086	99	8.92118	4	73.5398	4367	0.0102777	1	0.0349248	1
RC/CSo	3267714	6567	23.629	4.24557e-06	0.181502	1	1062.63	102	44.9712	4	316.889	155	0.000364792	1	0.0012396	1
ETo/CS	3267714	6567	19.7198	2.27796e-05	0.141901	1	1224.97	102	62.1187	4	574.108	475	0.00111791	1	0.00379878	1
PItotal	3267714	6567	19.0304	3.08471e-05	0.143351	1	0.60184	102	0.0316253	4	0.243148	555	0.00130619	1	0.00443858	1
RC/CSm	3267714	6567	17.6353	5.7358e-05	0.142808	1	64525.3	102	3658.88	4	19656.6	805	0.00189456	1	0.00643794	1
DIo/RC	3267714	6567	16.4092	9.97084e-05	0.132301	1	0.359185	102	0.0218892	4	0.120548	1231	0.00289715	1	0.00984485	1
PIcso	3267714	6567	14.5276	0.000236519	0.119874	1	161962	102	11148.6	4	53485.3	2299	0.00541068	1	0.0183861	1
TRo/CS	3267714	6567	14.4235	0.000248229	0.10695	1	1557.32	102	107.971	4	887.044	2429	0.00571664	1	0.0194258	1
ABS/RC	3267714	6567	13.8025	0.000331665	0.116553	1	0.709024	102	0.0513693	4	0.210908	2999	0.00705813	1	0.0239843	1
PIcsm	3267714	6567	13.7588	0.000338528	0.113992	1	5.42932e+06	102	394608	4	1.84472e+06	3035	0.00714286	1	0.0242722	1
Fv/Fm	3267714	6567	12.3269	0.000666405	0.102291	1	0.00821268	102	0.000666243	4	0.00308265	4824	0.0113533	1	0.0385797	1
φEo	3267714	6567	11.5718	0.00095745	0.0957921	1	0.0106698	102	0.000922045	4	0.00433401	6085	0.014321	1	0.0486644	1
PIABS	3267734	3691	16.609	9.16296e-05	0.134175	1	2.84647	101	0.171381	4	0.976273	1153	0.00271358	1	0.00922105	1
PIcsm	3267734	3691	16.0879	0.000116073	0.129922	1	6.06149e+06	101	376773	4	2.1502e+06	1365	0.00321252	1	0.0109165	1
PIcso	3267734	3691	14.2957	0.000264687	0.117531	1	154776	101	10826.7	4	55849.4	2526	0.00594493	1	0.0202015	1
DIo/CS	3267734	3691	13.8748	0.000322076	0.111098	1	1088.67	101	78.4638	4	468.593	2934	0.00690515	1	0.0234645	1
RWC	3267752	9076	12.052	0.000757412	0.0718993	1	424.138	103	35.1924	4	568.56	5271	0.0124053	1	0.0421545	1
RC/CSm	3267754	7440	19.2822	2.87622e-05	0.158997	1	69901.1	97	3625.16	4	21999.3	527	0.00124029	1	0.00421465	1
RC/CSo	3267754	7440	18.1971	4.632e-05	0.149054	1	845.637	97	46.4709	4	291.416	705	0.00165921	1	0.0056382	1
DIo/RC	3267754	7440	17.6727	5.84363e-05	0.145032	1	0.391461	97	0.0221506	4	0.137632	811	0.00190868	1	0.00648592	1
Fv/Fm	3267754	7440	17.4773	6.37417e-05	0.14311	1	0.0114251	97	0.00065371	4	0.00410612	863	0.00203107	1	0.00690179	1
ABS/RC	3267754	7440	14.8999	0.00020439	0.128919	1	0.765888	97	0.0514022	4	0.238714	2039	0.00479878	1	0.0163068	1
PIcsm	3267754	7440	11.6298	0.000947285	0.101537	1	4.76445e+06	97	409675	4	1.79625e+06	6049	0.0142363	1	0.0483765	1
PItotal	3267811	9184	12.0299	0.000773617	0.0974245	1	0.402328	100	0.0334439	4	0.196314	5355	0.012603	1	0.0428263	1
RC/CSo	3267822	2942	16.0934	0.000115781	0.132456	1	763.081	101	47.4157	4	243.007	1363	0.00320781	1	0.0109005	1
TRo/RC	3267822	2942	15.2582	0.000169634	0.130097	1	0.167525	101	0.0109793	4	0.0446957	1795	0.00422452	1	0.0143554	1
WUE	3267888	6711	14.6927	0.000221296	0.109167	1	125.435	100	8.53721	4	73.8229	2160	0.00508355	1	0.0172745	1
RWC	3267904	727	13.3472	0.000410755	0.0804264	1	472.418	102	35.3945	4	565.917	3490	0.0082137	1	0.0279111	1
WUE	3267904	727	11.9423	0.000801108	0.0906012	1	119.67	102	10.0207	4	74.6837	5457	0.012843	1	0.043642	1
RC/CSo	3267961	2786	13.6464	0.00035684	0.114205	1	669.195	102	49.038	4	214.434	3177	0.00747705	1	0.0254079	1
ETo/RC	3268025	3864	11.5175	0.000989435	0.0930601	1	0.0291326	100	0.00252943	4	0.0150272	6200	0.0145917	1	0.0495841	1
TRo/RC	3268049	786	21.5339	1.07766e-05	0.178392	1	0.209074	98	0.00970908	4	0.0551262	304	0.000715462	1	0.00243122	1
RC/CSo	3268049	786	19.7991	2.27632e-05	0.160323	1	898.359	98	45.3738	4	289.2	474	0.00111556	1	0.00379079	1
ETo/RC	3268049	786	15.8091	0.000134139	0.125127	1	0.0389689	98	0.00246497	4	0.0174668	1544	0.0036338	1	0.012348	1
RC/CSm	3268049	786	15.7222	0.000139549	0.132528	1	54544.9	98	3469.3	4	17895.5	1583	0.00372558	1	0.0126599	1
ABS/RC	3268049	786	14.7983	0.000212998	0.128228	1	0.702658	98	0.0474823	4	0.206621	2095	0.00493057	1	0.0167546	1
RWC	3268051	413	11.9713	0.000792825	0.0733261	1	421.12	101	35.1776	4	547.543	5419	0.0127536	1	0.0433381	1
RWC	3268070	761	14.519	0.000239815	0.0917174	1	510.795	100	35.1812	4	512.776	2360	0.00555425	1	0.018874	1
ETo/RC	3268070	761	14.1637	0.000282802	0.108483	1	0.0344511	100	0.00243235	4	0.018584	2642	0.00621793	1	0.0211292	1
RC/CSm	3268071	10359	12.7443	0.000544193	0.106047	1	46735.3	103	3667.15	4	15746.6	4245	0.00999059	1	0.0339491	1
RC/CSo	3268071	10359	11.9864	0.000781642	0.0992677	1	571.019	103	47.639	4	211.375	5380	0.0126618	1	0.0430262	1
RC/CSm	3268077	5647	20.9639	1.37577e-05	0.169966	1	69978.3	98	3338.04	4	21148.1	345	0.000811956	1	0.00275912	1
RC/CSo	3268077	5647	20.7194	1.52837e-05	0.167306	1	935.732	98	45.1621	4	291.762	375	0.000882561	1	0.00299904	1
PIcsm	3268077	5647	14.5552	0.000238261	0.122984	1	5.40747e+06	98	371515	4	1.89008e+06	2347	0.00552365	1	0.01877	1
PIcso	3268077	5647	13.8149	0.000335871	0.117669	1	147462	98	10674.1	4	51781.3	3017	0.00710049	1	0.0241283	1
Pn	3268091	1779	12.5683	0.000613586	0.115467	1	28.997	94	2.30714	4	8.56404	4583	0.0107861	1	0.0366523	1
RWC	3268102	412	12.6797	0.000565472	0.0785458	1	440.075	101	34.7069	4	524.345	4341	0.0102165	1	0.0347169	1
RC/CSo	3268174	3055	21.5115	1.09921e-05	0.177131	1	969.765	97	45.0813	4	275.491	307	0.000722523	1	0.00245521	1
PIcso	3268174	3055	14.6305	0.000231343	0.126646	1	162504	97	11107.2	4	51433.9	2241	0.00527418	1	0.0179223	1
ETo/CS	3268174	3055	13.8022	0.000339497	0.109942	1	883.553	97	64.0154	4	456.761	3041	0.00715698	1	0.0243202	1
RC/CSm	3268174	3055	13.4182	0.000406118	0.118883	1	49690.6	97	3703.21	4	14691.7	3460	0.00814309	1	0.0276711	1
PIcsm	3268174	3055	12.3607	0.000668429	0.108689	1	4.92799e+06	97	398681	4	1.66707e+06	4831	0.0113697	1	0.0386356	1
RC/CSo	3268211	8730	13.2098	0.000447784	0.116643	1	663.008	97	50.1907	4	203.901	3701	0.00871028	1	0.0295985	1
TRo/RC	3268226	1427	32.5053	1.20802e-07	0.241461	1	0.317189	100	0.00975807	4	0.0844553	6	1.4121e-05	1	4.79846e-05	1
ETo/RC	3268226	1427	23.1755	5.2555e-06	0.166875	1	0.0519661	100	0.00224229	4	0.0217948	169	0.000397741	1	0.00135157	1
RC/CSo	3268226	1427	20.5175	1.63707e-05	0.163457	1	932.815	100	45.4645	4	290.086	393	0.000924924	1	0.00314299	1
ABS/RC	3268226	1427	20.2664	1.82544e-05	0.164323	1	0.979689	100	0.0483406	4	0.281973	417	0.000981407	1	0.00333493	1
RC/CSm	3268226	1427	16.5575	9.43763e-05	0.136939	1	59894	100	3617.34	4	18910.6	1176	0.00276771	1	0.00940499	1
RWC	3268226	1427	15.0785	0.000185237	0.0904737	1	523.138	100	34.6943	4	578.196	1892	0.00445281	1	0.0151312	1
PIABS	3268226	1427	12.5188	0.000612785	0.106676	1	2.23388	100	0.178442	4	0.774156	4581	0.0107814	1	0.0366363	1
PIcsm	3268226	1427	12.193	0.000715622	0.103398	1	4.7543e+06	100	389919	4	1.74718e+06	5042	0.0118663	1	0.0403231	1
TRo/RC	3268237	154	12.4393	0.000646614	0.114047	1	0.148922	96	0.0119719	4	0.0391228	4745	0.0111673	1	0.0379479	1
RC/CSo	3268239	968	11.7528	0.000883514	0.102439	1	588.214	100	50.0487	4	184.308	5767	0.0135726	1	0.0461212	1
WUE	3268242	5554	11.5745	0.000950109	0.0864848	1	115.434	104	9.97314	4	74.3809	6059	0.0142598	1	0.0484565	1
TRo/RC	3268244	8797	17.8939	5.0742e-05	0.145307	1	0.196628	103	0.0109885	4	0.0553418	748	0.00176041	1	0.00598209	1
WUE	3268244	8797	14.9335	0.000195009	0.111712	1	138.139	103	9.25029	4	70.9469	1965	0.00462462	1	0.015715	1
ETo/RC	3268244	8797	13.9554	0.000307386	0.106359	1	0.0339707	103	0.00243424	4	0.0171674	2831	0.00666274	1	0.0226408	1
ABS/RC	3268244	8797	13.5974	0.000363596	0.113598	1	0.688332	103	0.0506224	4	0.211313	3222	0.00758296	1	0.0257678	1
PItotal	3268269	8906	23.3004	5.28559e-06	0.176287	1	0.688371	95	0.0295433	4	0.274557	171	0.000402448	1	0.00136756	1
PIABS	3268269	8906	11.8567	0.000856301	0.103786	1	1.92407	95	0.162277	4	0.780608	5666	0.0133349	1	0.0453135	1
RWC	3268323	5810	11.5802	0.00097362	0.0750417	1	430.541	96	37.1789	4	542.045	6127	0.0144199	1	0.0490003	1
RWC	3268365	3287	15.266	0.000168132	0.0904551	1	533.083	102	34.9195	4	582.888	1790	0.00421276	1	0.0143154	1
RC/CSo	3268369	11023	20.7898	1.52712e-05	0.174092	1	916.093	95	44.0646	4	268.996	374	0.000880207	1	0.00299104	1
RC/CSm	3268369	11023	17.946	5.25703e-05	0.154411	1	62612.1	95	3488.91	4	18510.6	760	0.00178866	1	0.00607806	1
TRo/RC	3268369	11023	15.5314	0.00015499	0.138599	1	0.177059	95	0.0114001	4	0.0486201	1693	0.00398447	1	0.0135397	1
PIcsm	3268369	11023	12.8255	0.000541191	0.114044	1	4.89956e+06	95	382016	4	1.6676e+06	4213	0.00991527	1	0.0336932	1
PIcso	3268369	11023	12.4536	0.00064495	0.111344	1	134389	95	10791.2	4	45453.2	4736	0.0111462	1	0.0378759	1
ABS/RC	3268369	11023	11.8883	0.000843514	0.108854	1	0.614489	95	0.0516887	4	0.183664	5614	0.0132125	1	0.0448976	1
RWC	3268446	8470	12.0756	0.000762574	0.0765435	1	420.854	98	34.8517	4	520.693	5292	0.0124547	1	0.0423225	1
TRo/RC	3268497	1289	13.9266	0.000314378	0.11867	1	0.157446	101	0.0113054	4	0.046227	2869	0.00675218	1	0.0229447	1
RC/CSo	3268497	1289	13.2523	0.000431344	0.112449	1	652.605	101	49.2448	4	207.465	3617	0.00851259	1	0.0289267	1
RWC	3268498	3286	19.2872	2.75451e-05	0.111666	1	641.02	102	33.2354	4	587.631	516	0.0012144	1	0.00412668	1
ETo/RC	3268498	3286	18.1684	4.5203e-05	0.140293	1	0.0381508	102	0.00209984	4	0.0144383	688	0.0016192	1	0.00550224	1
φRo	3268532	4756	12.1465	0.000737234	0.0927729	1	0.00339745	98	0.000279707	4	0.00230247	5153	0.0121276	1	0.0412108	1
TRo/RC	3268567	1807	15.6053	0.000146321	0.133055	1	0.176577	99	0.0113152	4	0.0517238	1635	0.00384796	1	0.0130758	1
PIABS	3268587	4564	13.6633	0.000358813	0.116523	1	2.47447	99	0.181104	4	0.826648	3196	0.00752177	1	0.0255598	1
PIcsm	3268587	4564	13.3449	0.000416526	0.112821	1	5.23404e+06	99	392211	4	1.89088e+06	3549	0.00835255	1	0.0283829	1
DIo/CS	3268587	4564	11.9399	0.000810638	0.100359	1	977.683	99	81.884	4	408.834	5500	0.0129442	1	0.0439859	1
PIcso	3268587	4564	11.5492	0.000977744	0.0994647	1	131009	99	11343.5	4	48532.9	6141	0.0144528	1	0.0491123	1
RWC	3268620	8840	13.6849	0.000347464	0.0808218	1	477.305	104	34.8782	4	569.579	3094	0.00728171	1	0.0247441	1
RC/CSm	3268631	10355	12.7443	0.000544193	0.106047	1	46735.3	103	3667.15	4	15746.6	4244	0.00998823	1	0.0339411	1
RC/CSo	3268631	10355	11.9864	0.000781642	0.0992677	1	571.019	103	47.639	4	211.375	5379	0.0126594	1	0.0430182	1
DIo/CS	3268635	3331	14.3374	0.000264857	0.116892	1	1128.37	97	78.7011	4	504.776	2528	0.00594964	1	0.0202175	1
PIABS	3268635	3331	14.2113	0.000280762	0.120574	1	2.54962	97	0.179407	4	0.935802	2633	0.00619675	1	0.0210573	1
PIcsm	3268635	3331	14.0025	0.000309309	0.117982	1	5.42986e+06	97	387778	4	2.10211e+06	2841	0.00668628	1	0.0227207	1
PIcso	3268635	3331	12.1871	0.000725926	0.105137	1	138301	97	11348.2	4	53665.5	5090	0.0119793	1	0.040707	1
RC/CSo	3268653	6140	15.4283	0.000157763	0.127533	1	737.165	100	47.7801	4	250.547	1715	0.00403624	1	0.0137156	1
TRo/RC	3268653	6140	15.0524	0.000187479	0.129818	1	0.164568	100	0.010933	4	0.0435934	1906	0.00448576	1	0.0152431	1
PIcso	3268653	6140	14.1346	0.000286653	0.117907	1	152370	100	10779.9	4	53574.6	2671	0.00628618	1	0.0213612	1
PIABS	3268653	6140	14.117	0.00028901	0.119015	1	2.44596	100	0.173263	4	0.806346	2688	0.00632619	1	0.0214971	1
PIcsm	3268653	6140	13.456	0.000393622	0.11282	1	5.08634e+06	100	377997	4	1.82096e+06	3383	0.00796187	1	0.0270553	1
RC/CSm	3268653	6140	12.8244	0.000530096	0.108893	1	45130.1	100	3519.07	4	15634.5	4170	0.00981407	1	0.0333493	1
ABS/RC	3268653	6140	12.5015	0.00061783	0.108935	1	0.582811	100	0.0466192	4	0.172036	4603	0.0108331	1	0.0368122	1
PItotal	3268653	6140	12.3061	0.000678057	0.100238	1	0.406928	100	0.0330672	4	0.188219	4862	0.0114427	1	0.0388836	1
TRo/RC	3268659	1515	13.8949	0.000319061	0.119749	1	0.159238	101	0.0114602	4	0.0430728	2912	0.00685338	1	0.0232885	1
PIcsm	3268718	4532	13.3983	0.000400987	0.111122	1	5.31551e+06	102	396731	4	1.84209e+06	3433	0.00807955	1	0.0274552	1
PIcso	3268718	4532	13.1518	0.000450421	0.109535	1	148823	102	11315.9	4	51116.8	3723	0.00876206	1	0.0297745	1
PIABS	3268718	4532	11.7602	0.000874384	0.0997291	1	2.18243	102	0.185578	4	0.738662	5736	0.0134996	1	0.0458733	1
TRo/RC	3268724	8210	18.6004	3.81669e-05	0.156797	1	0.209278	99	0.0112513	4	0.0552072	631	0.00148506	1	0.00504639	1
WUE	3268724	8210	14.4663	0.000246982	0.110018	1	144.941	99	10.0193	4	81.3814	2415	0.00568369	1	0.0193138	1
ABS/RC	3268724	8210	14.2704	0.000270446	0.123351	1	0.741313	99	0.0519476	4	0.216739	2561	0.0060273	1	0.0204814	1
ETo/RC	3268724	8210	14.0261	0.000302948	0.110372	1	0.0345318	99	0.00246196	4	0.017283	2787	0.00655919	1	0.0222889	1
RC/CSm	3268731	9563	15.4767	0.000158891	0.135716	1	58826.3	95	3800.96	4	18089.8	1724	0.00405743	1	0.0137876	1
PIcsm	3268731	9563	12.3048	0.000692017	0.109936	1	4.99271e+06	95	405752	4	1.71704e+06	4937	0.0116192	1	0.0394834	1
RC/CSo	3268731	9563	11.8994	0.000839039	0.107251	1	625.335	95	52.5517	4	209.542	5597	0.0131725	1	0.0447617	1
ABS/CS	3268736	1348	13.8914	0.000325693	0.108922	1	2548.54	97	183.461	4	1400.51	2957	0.00695928	1	0.0236484	1
RC/CSo	3268752	5646	23.6586	4.38964e-06	0.1896	1	1035.7	98	43.777	4	293.105	156	0.000367145	1	0.0012476	1
ETo/CS	3268752	5646	23.1592	5.41219e-06	0.170836	1	1290.88	98	55.7393	4	523.442	173	0.000407155	1	0.00138356	1
PItotal	3268752	5646	22.3294	7.68215e-06	0.170481	1	0.686924	98	0.0307633	4	0.253631	212	0.000498941	1	0.00169546	1
RC/CSm	3268752	5646	16.9486	8.01711e-05	0.143544	1	61775.4	98	3644.86	4	18290.4	1057	0.00248764	1	0.00845329	1
TRo/CS	3268752	5646	15.9166	0.000127745	0.123698	1	1525.64	98	95.8522	4	735.023	1477	0.00347611	1	0.0118122	1
PIcso	3268752	5646	15.5763	0.000149136	0.132211	1	169382	98	10874.3	4	53866.5	1655	0.00389503	1	0.0132358	1
PIcsm	3268752	5646	14.4994	0.000244477	0.123662	1	5.65113e+06	98	389749	4	1.87566e+06	2402	0.00565309	1	0.0192099	1
DIo/RC	3268752	5646	14.2638	0.000272628	0.121255	1	0.316578	98	0.0221944	4	0.10895	2572	0.00605319	1	0.0205694	1
φEo	3268752	5646	12.6887	0.000569888	0.108164	1	0.0109401	98	0.000862188	4	0.00416235	4360	0.0102612	1	0.0348688	1
ABS/RC	3268752	5646	12.4836	0.000628038	0.110508	1	0.643156	98	0.05152	4	0.192758	4656	0.0109579	1	0.0372361	1
φRo	3268752	5646	12.4134	0.000649311	0.0955775	1	0.00337888	98	0.000272196	4	0.00216927	4761	0.011205	1	0.0380758	1
PIABS	3268752	5646	11.6331	0.000942413	0.10243	1	2.13709	98	0.183708	4	0.715127	6030	0.0141916	1	0.0482246	1
PItotal	3268777	7702	12.7084	0.00055783	0.100504	1	0.420929	101	0.0331221	4	0.210709	4299	0.0101177	1	0.034381	1
φRo	3268777	7702	11.6338	0.000932365	0.0851835	1	0.00323976	101	0.000278478	4	0.0024766	5986	0.014088	1	0.0478727	1
RWC	3268790	571	13.3482	0.000417756	0.0839202	1	478.982	98	35.8837	4	547.746	3555	0.00836667	1	0.0284309	1
ETo/RC	3268790	571	13.0019	0.000491588	0.104145	1	0.0328792	98	0.00252881	4	0.0169705	3974	0.00935279	1	0.0317818	1
TRo/RC	3268792	8512	19.3479	2.64074e-05	0.154605	1	0.210456	104	0.0108775	4	0.0574979	499	0.00117439	1	0.00399072	1
WUE	3268792	8512	15.9457	0.000121767	0.114805	1	153.233	104	9.60968	4	83.8307	1427	0.00335844	1	0.0114123	1
ETo/RC	3268792	8512	15.0772	0.000181566	0.113092	1	0.0361225	104	0.00239584	4	0.0175603	1863	0.00438456	1	0.0148992	1
ABS/RC	3268792	8512	14.3948	0.000249224	0.118735	1	0.723322	104	0.0502488	4	0.216511	2437	0.00573547	1	0.0194898	1
PItotal	3268841	10272	14.7974	0.000208712	0.114946	1	0.490564	102	0.033152	4	0.221571	2063	0.00485526	1	0.0164987	1
RWC	3268862	259	13.7074	0.000354831	0.0847819	1	452.692	97	33.0255	4	534.005	3144	0.00739939	1	0.025144	1
ETo/RC	3268862	259	13.7001	0.000356032	0.113236	1	0.0292461	97	0.00213474	4	0.0128017	3151	0.00741586	1	0.0251999	1
TRo/RC	3268862	259	13.1686	0.000456512	0.117513	1	0.152084	97	0.0115489	4	0.0434857	3769	0.00887032	1	0.0301424	1
WUE	3268875	273	15.2476	0.00016782	0.110421	1	147.383	104	9.66594	4	82.3681	1787	0.0042057	1	0.0142914	1
RWC	3268875	273	12.957	0.000490023	0.0769993	1	454.731	104	35.0953	4	563.935	3963	0.0093269	1	0.0316939	1
TRo/RC	3268875	273	11.6953	0.000896231	0.0996367	1	0.13563	104	0.011597	4	0.0387914	5823	0.0137044	1	0.0465691	1
TRo/RC	3268955	3482	15.8519	0.000133184	0.139136	1	0.164121	96	0.0103534	4	0.0464105	1529	0.00359849	1	0.0122281	1
ETo/RC	3268955	3482	11.8737	0.000846123	0.0987092	1	0.0290284	96	0.00244477	4	0.0148455	5630	0.0132502	1	0.0450256	1
ABS/RC	3268955	3482	11.5905	0.000968865	0.105565	1	0.538408	96	0.0464527	4	0.1602	6121	0.0144057	1	0.0489523	1
RC/CSm	3268966	4229	11.8766	0.000838607	0.104518	1	46824.3	98	3942.56	4	15408.1	5595	0.0131678	1	0.0447457	1
PIABS	3269029	7361	13.0072	0.000486219	0.109119	1	2.22182	100	0.170814	4	0.82002	3943	0.00927983	1	0.0315339	1
PIcsm	3269029	7361	12.1936	0.000715413	0.101907	1	4.52924e+06	100	371443	4	1.82516e+06	5040	0.0118616	1	0.0403071	1
PIABS	3269033	4208	11.6679	0.000917167	0.0989079	1	2.12214	101	0.181877	4	0.771514	5940	0.0139798	1	0.0475048	1
PIcsm	3269033	4208	11.5708	0.000961086	0.0976935	1	4.61194e+06	101	398583	4	1.73784e+06	6097	0.0143493	1	0.0487604	1
PIcsm	3269045	4642	15.8581	0.000129632	0.132317	1	6.25007e+06	100	394123	4	1.95578e+06	1497	0.00352318	1	0.0119722	1
PIcso	3269045	4642	15.5316	0.000150476	0.130039	1	175023	100	11268.9	4	54761.2	1670	0.00393034	1	0.0133557	1
PIABS	3269045	4642	13.945	0.000313132	0.119057	1	2.57865	100	0.184916	4	0.791858	2858	0.00672629	1	0.0228567	1
RC/CSm	3269045	4642	11.625	0.000939519	0.101586	1	45516.6	100	3915.42	4	14129.9	6007	0.0141374	1	0.0480406	1
RC/CSo	3269047	9160	15.8482	0.000130989	0.133118	1	753.594	99	47.5508	4	238.398	1507	0.00354672	1	0.0120521	1
RC/CSm	3269047	9160	12.9513	0.000501322	0.111551	1	48771.3	99	3765.76	4	16100	4023	0.00946811	1	0.0321737	1
TRo/RC	3269047	9160	12.6923	0.000566608	0.111886	1	0.148609	99	0.0117086	4	0.0422668	4344	0.0102236	1	0.0347409	1
RC/CSm	3269066	10354	16.0547	0.000116492	0.130461	1	58793.5	103	3662.06	4	18366.8	1373	0.00323135	1	0.0109805	1
RC/CSo	3269066	10354	14.5565	0.000232244	0.119692	1	705.327	103	48.4544	4	225.507	2250	0.00529536	1	0.0179942	1
PIcsm	3269066	10354	13.8487	0.000323133	0.113046	1	5.37865e+06	103	388386	4	1.89392e+06	2943	0.00692634	1	0.0235365	1
PIcso	3269066	10354	12.9857	0.00048529	0.107347	1	144875	103	11156.5	4	50119.7	3939	0.00927042	1	0.0315019	1
TRo/RC	3269066	10354	12.8216	0.000524561	0.108678	1	0.147061	103	0.0114697	4	0.0429501	4142	0.00974818	1	0.0331254	1
PIABS	3269066	10354	11.9554	0.00079335	0.0997761	1	2.17055	103	0.181553	4	0.763549	5423	0.012763	1	0.0433701	1
PItotal	3269085	10993	28.5273	5.55009e-07	0.196895	1	0.839954	103	0.0294439	4	0.308321	21	4.94234e-05	1	0.000167946	1
Ψo	3269085	10993	15.5746	0.000145129	0.123304	1	0.01227	103	0.000787819	4	0.00459113	1623	0.00381972	1	0.0129798	1
PIcso	3269085	10993	15.1623	0.00017545	0.12298	1	166504	103	10981.5	4	55705.4	1821	0.00428571	1	0.0145633	1
PIABS	3269085	10993	14.6888	0.000218412	0.119995	1	2.62735	103	0.178868	4	0.868021	2135	0.00502471	1	0.0170745	1
φEo	3269085	10993	13.538	0.000373896	0.108778	1	0.0121614	103	0.000898315	4	0.0048183	3293	0.00775006	1	0.0263356	1
PIcsm	3269085	10993	13.2553	0.000427193	0.10884	1	5.18466e+06	103	391140	4	1.83703e+06	3593	0.00845611	1	0.0287348	1
ETo/CS	3269089	1228	13.5826	0.000374331	0.105644	1	913.148	98	67.2292	4	513.793	3296	0.00775712	1	0.0263596	1
ETo/RC	3269089	1228	12.4703	0.000632024	0.0987968	1	0.0292098	98	0.00234236	4	0.0165262	4677	0.0110073	1	0.037404	1
φRo	3269089	1228	11.919	0.000821775	0.0897325	1	0.00331375	98	0.000278022	4	0.00242076	5530	0.0130148	1	0.0442258	1
ETo/RC	3269127	570	13.9566	0.000314428	0.110853	1	0.0324201	98	0.00232292	4	0.0162033	2871	0.00675688	1	0.0229607	1
TRo/RC	3269127	570	12.1785	0.000726066	0.108923	1	0.145159	98	0.0119193	4	0.0411453	5091	0.0119816	1	0.040715	1
PIcsm	3269156	2914	16.0367	0.000120969	0.134956	1	6.11148e+06	98	381094	4	1.98444e+06	1420	0.00334196	1	0.0113564	1
PIcso	3269156	2914	15.8149	0.000133783	0.134211	1	171256	98	10828.8	4	53700.8	1536	0.00361497	1	0.0122841	1
PIABS	3269156	2914	15.2787	0.000170855	0.129888	1	2.68183	98	0.175528	4	0.86137	1801	0.00423864	1	0.0144034	1
RC/CSm	3269156	2914	12.1104	0.000750019	0.107075	1	46358.2	98	3827.97	4	14452.7	5199	0.0122358	1	0.0415787	1
PIABS	3269160	1393	12.5532	0.000598226	0.103661	1	2.24174	102	0.178579	4	0.852642	4517	0.0106307	1	0.0361244	1
PIcsm	3269160	1393	11.5293	0.000977302	0.0950473	1	4.46982e+06	102	387691	4	1.8707e+06	6139	0.0144481	1	0.0490963	1
RWC	3269163	3118	14.6291	0.000224541	0.0866083	1	509.758	103	34.8454	4	574.178	2185	0.00514239	1	0.0174744	1
ETo/RC	3269163	3118	13.9022	0.000315138	0.10914	1	0.0318452	103	0.00229066	4	0.0139611	2880	0.00677807	1	0.0230326	1
PIABS	3269192	3166	13.6544	0.000361978	0.118552	1	2.51879	98	0.184466	4	0.792125	3213	0.00756178	1	0.0256958	1
PIcsm	3269192	3166	13.2522	0.000436989	0.114918	1	5.27468e+06	98	398022	4	1.72335e+06	3643	0.00857378	1	0.0291347	1
DIo/CS	3269192	3166	12.3059	0.000683345	0.103893	1	1010.14	98	82.0856	4	419.614	4896	0.0115227	1	0.0391555	1
PIcso	3269192	3166	11.8164	0.000863119	0.104256	1	135658	98	11480.4	4	44028.8	5693	0.0133984	1	0.0455294	1
RWC	3269221	3165	12.8384	0.000530967	0.08143	1	455.322	98	35.4656	4	528.989	4172	0.00981878	1	0.0333653	1
PIcso	3269233	2762	12.217	0.000724449	0.110963	1	124432	94	10185.2	4	40994.8	5083	0.0119628	1	0.040651	1
PIcsm	3269233	2762	11.8872	0.00084726	0.108054	1	4.30881e+06	94	362474	4	1.45095e+06	5634	0.0132596	1	0.0450576	1
RWC	3269234	2877	12.023	0.000768018	0.0725186	1	427.397	103	35.5482	4	558.036	5326	0.0125347	1	0.0425944	1
RWC	3269237	7638	14.8626	0.000210269	0.0891107	1	503.844	95	33.9	4	608.407	2072	0.00487644	1	0.0165707	1
WUE	3269257	3365	17.0784	7.46287e-05	0.124864	1	165.521	100	9.69188	4	89.1064	1008	0.00237232	1	0.00806142	1
TRo/RC	3269257	3365	16.5282	9.56329e-05	0.139722	1	0.188701	100	0.0114169	4	0.0522131	1195	0.00281243	1	0.00955694	1
RC/CSo	3269267	2385	14.1181	0.000288872	0.118851	1	695.464	100	49.2605	4	231.379	2687	0.00632384	1	0.0214891	1
RC/CSo	3269297	5645	19.3229	2.80152e-05	0.158707	1	902.536	98	46.708	4	277.357	521	0.00122617	1	0.00416667	1
RC/CSm	3269297	5645	15.1772	0.000178981	0.129584	1	56097.8	98	3696.18	4	17670.3	1847	0.00434691	1	0.0147713	1
RC/CSo	3269310	7435	14.8015	0.000213837	0.129616	1	702.558	97	47.4651	4	204.048	2105	0.00495411	1	0.0168346	1
RC/CSm	3269310	7435	13.6382	0.000366466	0.120946	1	50381.6	97	3694.16	4	14557.3	3238	0.00762062	1	0.0258957	1
TRo/RC	3269323	410	24.8894	2.53372e-06	0.194489	1	0.255703	101	0.0102736	4	0.0692779	85	0.000200047	1	0.000679782	1
ETo/RC	3269323	410	23.5129	4.50822e-06	0.168017	1	0.0523218	101	0.00222524	4	0.0216649	157	0.000369499	1	0.0012556	1
ABS/RC	3269323	410	18.2055	4.47831e-05	0.148997	1	0.889076	101	0.0488355	4	0.258676	683	0.00160744	1	0.00546225	1
RC/CSo	3269323	410	17.5285	6.05752e-05	0.14222	1	811.636	101	46.3038	4	257.551	832	0.00195811	1	0.00665387	1
RC/CSm	3269323	410	14.8454	0.000205175	0.123636	1	54075.5	101	3642.59	4	17368.8	2045	0.0048129	1	0.0163548	1
RWC	3269335	1458	16.8288	8.46034e-05	0.101852	1	561.145	98	33.3443	4	560.414	1115	0.00262415	1	0.00891715	1
TRo/RC	3269335	1458	13.2911	0.000429083	0.117848	1	0.156117	98	0.011746	4	0.043407	3608	0.00849141	1	0.0288548	1
WUE	3269335	1458	12.6514	0.000580053	0.0975762	1	128.713	98	10.1738	4	80.5163	4397	0.0103483	1	0.0351647	1
TRo/RC	3269372	3364	12.649	0.00057604	0.110828	1	0.146809	100	0.0116064	4	0.0410053	4385	0.0103201	1	0.0350688	1
RC/CSo	3269378	8510	21.8314	8.94768e-06	0.167385	1	988.647	104	45.2856	4	299.184	257	0.000604848	1	0.00205534	1
RC/CSm	3269378	8510	18.1161	4.56328e-05	0.14346	1	64983.8	104	3587.08	4	19979.9	696	0.00163803	1	0.00556622	1
ABS/RC	3269378	8510	13.8015	0.000328939	0.114414	1	0.697003	104	0.0505019	4	0.209931	2973	0.00699694	1	0.0237764	1
PIcsm	3269378	8510	12.8403	0.000517958	0.104921	1	5.03279e+06	104	391952	4	1.80109e+06	4103	0.00965639	1	0.0328135	1
PIcso	3269378	8510	12.8281	0.000520957	0.10528	1	143179	104	11161.3	4	49801.6	4123	0.00970346	1	0.0329734	1
DIo/RC	3269378	8510	12.3515	0.000653885	0.10115	1	0.275414	104	0.022298	4	0.100961	4782	0.0112544	1	0.0382438	1
RC/CSm	3269410	9865	11.6634	0.000942705	0.105468	1	44113.9	94	3782.25	4	15684.2	6033	0.0141986	1	0.0482486	1
PItotal	3269412	9043	25.9413	1.7309e-06	0.190453	1	0.793993	97	0.0306073	4	0.300017	59	0.000138856	1	0.000471849	1
Ψo	3269412	9043	15.063	0.000189655	0.125174	1	0.0122476	97	0.000813088	4	0.00474371	1919	0.00451636	1	0.0153471	1
PIcso	3269412	9043	14.6111	0.000233419	0.125909	1	166214	97	11375.9	4	54163.2	2256	0.00530948	1	0.0180422	1
φEo	3269412	9043	14.4239	0.000254475	0.121039	1	0.0133298	97	0.000924146	4	0.00512146	2461	0.00579195	1	0.0196817	1
PIcsm	3269412	9043	13.209	0.000447954	0.114753	1	5.28601e+06	97	400184	4	1.81162e+06	3704	0.00871735	1	0.0296225	1
PIABS	3269412	9043	12.9693	0.00050135	0.113328	1	2.40498	97	0.185436	4	0.80851	4024	0.00947046	1	0.0321817	1
ETo/CS	3269412	9043	12.7828	0.000547416	0.101144	1	880.407	97	68.8744	4	505.914	4257	0.0100188	1	0.0340451	1
RC/CSo	3269481	10500	13.4693	0.000391172	0.11399	1	651.476	100	48.3673	4	219.62	3366	0.00792186	1	0.0269194	1
RWC	3269481	10500	12.0909	0.000751385	0.0734839	1	424.806	100	35.1343	4	566.878	5204	0.0122476	1	0.0416187	1
PIcsm	3269506	4206	13.132	0.000456522	0.109681	1	5.16078e+06	101	392994	4	1.84009e+06	3770	0.00887268	1	0.0301504	1
PIABS	3269506	4206	13.0663	0.000470902	0.110036	1	2.36715	101	0.181165	4	0.803724	3880	0.00913156	1	0.0310301	1
DIo/CS	3269506	4206	12.1543	0.000726327	0.0998637	1	971.193	101	79.9056	4	413.679	5093	0.0119863	1	0.040731	1
TRo/RC	3269515	2995	22.5315	6.976e-06	0.183653	1	0.230314	99	0.0102219	4	0.0605262	198	0.000465992	1	0.00158349	1
ETo/RC	3269515	2995	15.7709	0.000135679	0.123834	1	0.0365227	99	0.00231583	4	0.0164164	1556	0.00366204	1	0.012444	1
ABS/RC	3269515	2995	14.7927	0.000212417	0.127262	1	0.678629	99	0.045876	4	0.197699	2088	0.0049141	1	0.0166987	1
RC/CSo	3269515	2995	12.1015	0.000750374	0.103826	1	593.707	99	49.0607	4	215.319	5203	0.0122452	1	0.0416107	1
TRo/RC	3269559	2289	15.3222	0.000162144	0.126568	1	0.172291	104	0.0112445	4	0.0479564	1746	0.0041092	1	0.0139635	1
RC/CSo	3269592	11249	16.4258	9.8959e-05	0.134284	1	784.143	102	47.7385	4	242.532	1216	0.00286185	1	0.00972489	1
RC/CSm	3269592	11249	15.9966	0.000120307	0.131126	1	59068.9	102	3692.6	4	18457.5	1415	0.0033302	1	0.0113164	1
TRo/RC	3269631	2628	15.4643	0.000152672	0.128678	1	0.173673	103	0.0112306	4	0.0482318	1680	0.00395387	1	0.0134357	1
TRo/RC	3269651	3204	13.7876	0.000335483	0.118506	1	0.15097	101	0.0109497	4	0.042007	3014	0.00709343	1	0.0241043	1
RC/CSo	3269651	3204	12.1556	0.000725871	0.103444	1	606.566	101	49.9003	4	205.945	5088	0.0119746	1	0.040691	1
PIABS	3269683	3688	12.6078	0.000585128	0.106603	1	2.30901	101	0.183142	4	0.790657	4420	0.0104024	1	0.0353487	1
PIcsm	3269683	3688	12.5478	0.000602059	0.105387	1	5.0085e+06	101	399154	4	1.80261e+06	4541	0.0106872	1	0.0363164	1
DIo/CS	3269683	3688	11.7416	0.00088525	0.0965457	1	948.782	101	80.8054	4	416.484	5772	0.0135844	1	0.0461612	1
RWC	3269692	8509	15.1416	0.000176236	0.0883317	1	521.656	104	34.4518	4	580.666	1828	0.00430219	1	0.0146193	1
WUE	3269712	1056	16.5988	9.20544e-05	0.125115	1	152.941	101	9.21398	4	72.9476	1158	0.00272535	1	0.00926104	1
RWC	3269712	1056	14.3491	0.000258201	0.0866317	1	500.114	101	34.8533	4	563.173	2482	0.00584137	1	0.0198496	1
RWC	3269714	1392	14.8433	0.000204335	0.0882389	1	520.823	102	35.0881	4	580.857	2038	0.00479642	1	0.0162988	1
WUE	3269714	1392	12.94	0.000497855	0.0973209	1	128.71	102	9.94663	4	76.9935	4007	0.00943045	1	0.0320457	1
ABS/CS	3269728	2093	13.2634	0.000427301	0.0963501	1	2435.49	102	183.625	4	1636.94	3594	0.00845846	1	0.0287428	1
RWC	3269751	2277	13.1576	0.00045487	0.081959	1	468.663	99	35.6192	4	547.989	3762	0.00885385	1	0.0300864	1
ETo/CS	3269770	4361	13.9876	0.000306965	0.108707	1	916.104	100	65.4938	4	469.468	2821	0.00663921	1	0.0225608	1
PItotal	3269770	4361	13.3113	0.000421315	0.107236	1	0.429386	100	0.0322572	4	0.194599	3572	0.00840668	1	0.0285669	1
WUE	3269828	4205	14.4649	0.000244686	0.108047	1	142.73	101	9.86732	4	81.1	2404	0.0056578	1	0.0192258	1
RWC	3269841	671	14.2017	0.000279201	0.0884028	1	511.404	99	36.01	4	554.987	2626	0.00618028	1	0.0210013	1
ETo/RC	3269841	671	13.3767	0.00041036	0.104808	1	0.0328691	99	0.00245719	4	0.0175878	3486	0.00820428	1	0.0278791	1
TRo/RC	3269921	3088	13.2862	0.00042632	0.115494	1	0.152209	100	0.0114562	4	0.0430692	3590	0.00844905	1	0.0287108	1
RC/CSo	3269931	3927	15.6899	0.000141611	0.13406	1	769.909	98	49.0702	4	233.536	1596	0.00375618	1	0.0127639	1
TRo/RC	3269931	3927	13.2352	0.000440504	0.117146	1	0.155229	98	0.0117285	4	0.043923	3664	0.00862321	1	0.0293026	1
RC/CSm	3269931	3927	12.0395	0.000775822	0.10612	1	46447.1	98	3857.9	4	14902.8	5363	0.0126218	1	0.0428903	1
TRo/RC	3269933	228	12.3135	0.000678235	0.109187	1	0.138145	99	0.011219	4	0.0386355	4863	0.011445	1	0.0388916	1
RC/CSm	3269952	1764	11.8285	0.000849041	0.100152	1	44497.4	101	3761.89	4	16087	5643	0.0132808	1	0.0451296	1
RC/CSo	3269963	9227	17.8919	5.14955e-05	0.141664	1	809.918	101	45.2674	4	286.295	755	0.00177689	1	0.00603807	1
RC/CSm	3269963	9227	16.0179	0.00011983	0.131636	1	57764.6	101	3606.24	4	18647.7	1406	0.00330901	1	0.0112444	1
ABS/RC	3269963	9227	13.1591	0.000450713	0.112832	1	0.677937	101	0.0515185	4	0.201259	3725	0.00876677	1	0.0297905	1
DIo/RC	3269963	9227	12.2198	0.000703913	0.102848	1	0.277981	101	0.0227483	4	0.101315	4992	0.0117486	1	0.0399232	1
PIcsm	3269963	9227	11.9559	0.000798674	0.100886	1	4.72542e+06	101	395237	4	1.73004e+06	5444	0.0128124	1	0.0435381	1
PIcso	3269963	9227	11.8383	0.000845057	0.100309	1	133447	101	11272.5	4	47959.1	5622	0.0132313	1	0.0449616	1
RC/CSo	3269975	9729	26.9906	1.1299e-06	0.212002	1	1127.28	97	41.7656	4	316.51	35	8.23723e-05	1	0.00027991	1
RC/CSm	3269975	9729	25.9133	1.75078e-06	0.204935	1	84550.6	97	3262.83	4	24019.7	64	0.000150624	1	0.000511836	1
PIcso	3269975	9729	20.6545	1.58678e-05	0.169334	1	200818	97	9722.73	4	60706.4	389	0.00091551	1	0.003111	1
PIcsm	3269975	9729	20.1166	2.0013e-05	0.165176	1	7.03214e+06	97	349568	4	2.16638e+06	447	0.00105201	1	0.00357486	1
PIABS	3269975	9729	16.7596	8.78649e-05	0.142591	1	2.76256	97	0.164835	4	0.846255	1138	0.00267828	1	0.00910109	1
TRo/RC	3269975	9729	16.3651	0.000104935	0.141705	1	0.18256	97	0.0111555	4	0.0515573	1275	0.00300071	1	0.0101967	1
ABS/RC	3269975	9729	14.1635	0.00028705	0.124972	1	0.710943	97	0.0501953	4	0.20497	2672	0.00628854	1	0.0213692	1
WUE	3270023	5505	11.5684	0.000955938	0.0872604	1	116.368	103	10.0591	4	74.3707	6081	0.0143116	1	0.0486324	1
RC/CSo	3270040	5965	12.7899	0.000543289	0.111689	1	625.016	98	48.8681	4	201.739	4233	0.00996234	1	0.0338532	1
ETo/RC	3270085	492	11.9991	0.000800128	0.100011	1	0.0300036	95	0.00250048	4	0.015614	5450	0.0128265	1	0.0435861	1
RC/CSo	3270090	9452	27.792	7.93114e-07	0.211246	1	1028.7	99	37.0144	4	301.315	25	5.88374e-05	1	0.000199936	1
RC/CSm	3270090	9452	27.4991	8.92716e-07	0.210904	1	82707.5	99	3007.65	4	23600.2	30	7.06048e-05	1	0.000239923	1
PIcso	3270090	9452	21.4194	1.12051e-05	0.172258	1	209608	99	9785.91	4	62004.8	310	0.000729583	1	0.00247921	1
PIcsm	3270090	9452	21.3172	1.17067e-05	0.171065	1	7.48034e+06	99	350906	4	2.24712e+06	316	0.000743704	1	0.00252719	1
ABS/RC	3270090	9452	17.743	5.58171e-05	0.149141	1	0.631561	99	0.035595	4	0.177691	793	0.00186632	1	0.00634197	1
PIABS	3270090	9452	17.2549	6.94105e-05	0.144488	1	2.88449	99	0.167169	4	0.853461	958	0.00225465	1	0.00766155	1
DIo/RC	3270090	9452	17.2304	7.01782e-05	0.143724	1	0.164157	99	0.00952718	4	0.0497435	966	0.00227348	1	0.00772553	1
Fv/Fm	3270090	9452	16.0948	0.000117102	0.133811	1	0.0069239	99	0.000430195	4	0.00228866	1385	0.00325959	1	0.0110765	1
TRo/RC	3270090	9452	13.0419	0.000480352	0.114616	1	0.151745	99	0.0116352	4	0.0430149	3923	0.00923276	1	0.031374	1
φEo	3270090	9452	12.2889	0.000686234	0.105315	1	0.00902326	99	0.000734261	4	0.00324679	4912	0.0115604	1	0.0392834	1
ETo/CS	3270090	9452	12.057	0.000766496	0.094153	1	630.376	99	52.2831	4	379.801	5317	0.0125135	1	0.0425224	1
RWC	3270104	197	18.5436	3.85441e-05	0.109109	1	631.569	101	34.0585	4	587.129	636	0.00149682	1	0.00508637	1
ETo/RC	3270104	197	12.5613	0.000598192	0.100317	1	0.0305933	101	0.00243552	4	0.0147449	4516	0.0106284	1	0.0361164	1
RC/CSo	3270124	3423	15.9303	0.000126948	0.134359	1	776.573	98	48.7481	4	250.634	1469	0.00345728	1	0.0117482	1
WC	3270131	10604	14.2733	0.000266204	0.0769749	1	4.83635	102	0.338839	4	7.06714	2533	0.0059614	1	0.0202575	1
PItotal	3270181	3960	11.8334	0.000847045	0.0952283	1	0.40428	101	0.0341644	4	0.198692	5633	0.0132572	1	0.0450496	1
WUE	3270194	6564	17.7144	5.53615e-05	0.127777	1	169.349	102	9.56	4	87.5575	790	0.00185926	1	0.00631798	1
PItotal	3270237	9014	16.8815	8.05066e-05	0.128981	1	0.541673	102	0.0320867	4	0.231693	1064	0.00250412	1	0.00850928	1
PItotal	3270318	7047	11.6353	0.000934875	0.0964399	1	0.392875	100	0.0337659	4	0.174299	5995	0.0141092	1	0.0479447	1
RWC	3270329	8538	12.4364	0.000639734	0.0753256	1	418.157	99	33.6236	4	555.645	4716	0.0110991	1	0.0377159	1
ETo/RC	3270383	7484	11.9566	0.000795638	0.0924129	1	0.0292792	102	0.00244879	4	0.0167632	5432	0.0127842	1	0.0434421	1
PItotal	3270416	8871	12.6632	0.000586772	0.108948	1	0.448758	94	0.035438	4	0.196958	4432	0.0104307	1	0.0354447	1
TRo/RC	3270462	10988	11.6244	0.000930445	0.100382	1	0.133242	103	0.0114623	4	0.0366849	5983	0.014081	1	0.0478487	1
PItotal	3270508	1052	13.3495	0.000412051	0.103818	1	0.427327	101	0.0320108	4	0.22076	3525	0.00829607	1	0.028191	1
RC/CSo	3270553	670	25.7511	1.82048e-06	0.194524	1	1051.15	99	40.8196	4	340.636	65	0.000152977	1	0.000519834	1
TRo/RC	3270553	670	24.7557	2.74568e-06	0.197142	1	0.24743	99	0.00999487	4	0.0663987	92	0.000216522	1	0.000735765	1
RC/CSm	3270553	670	17.4991	6.2231e-05	0.143656	1	59792.2	99	3416.88	4	19487	851	0.00200282	1	0.00680582	1
ETo/RC	3270553	670	16.6133	9.26124e-05	0.129026	1	0.0405546	99	0.00244109	4	0.0181612	1166	0.00274418	1	0.00932502	1
ABS/RC	3270553	670	16.5205	9.65754e-05	0.138049	1	0.801328	99	0.0485051	4	0.25066	1203	0.00283125	1	0.00962092	1
WUE	3270557	5570	15.4229	0.000160887	0.11869	1	153.731	97	9.96772	4	82.0896	1738	0.00409037	1	0.0138996	1
RC/CSo	3270590	3507	13.188	0.000448406	0.113476	1	652.577	99	49.4826	4	213.007	3708	0.00872676	1	0.0296545	1
RC/CSm	3270598	10603	11.983	0.000785607	0.100619	1	41773.2	102	3486.03	4	14897	5390	0.0126853	1	0.0431062	1
RC/CSo	3270598	10603	11.7536	0.00087718	0.0984508	1	571.561	102	48.6288	4	211.355	5748	0.0135279	1	0.0459693	1
PItotal	3270605	8482	14.8804	0.000211017	0.130046	1	0.447794	93	0.0300928	4	0.161178	2082	0.00489998	1	0.0166507	1
RWC	3270651	3454	15.7604	0.000134769	0.0950777	1	550.421	101	34.9244	4	565.453	1547	0.00364086	1	0.012372	1
RWC	3270668	2383	13.9305	0.000323067	0.0852942	1	482.134	95	34.61	4	591.162	2942	0.00692398	1	0.0235285	1
RWC	3270703	78	11.8412	0.000840975	0.071687	1	422.388	102	35.6711	4	563.417	5606	0.0131937	1	0.0448337	1
PIABS	3270720	4960	13.6185	0.000369835	0.117976	1	2.4617	97	0.180761	4	0.83309	3266	0.00768651	1	0.0261196	1
PIcsm	3270720	4960	13.2534	0.000438717	0.113886	1	5.17382e+06	97	390377	4	1.89078e+06	3651	0.00859261	1	0.0291987	1
DIo/CS	3270720	4960	12.6786	0.000575029	0.108406	1	949.13	97	74.8611	4	373.457	4382	0.010313	1	0.0350448	1
PIcso	3270720	4960	11.7241	0.000905449	0.102394	1	132043	97	11262.5	4	49271.8	5871	0.0138174	1	0.046953	1
RC/CSm	3270729	5276	13.271	0.000441251	0.117408	1	49187.7	94	3706.39	4	17636.1	3666	0.00862791	1	0.0293186	1
RC/CSo	3270737	8387	12.5694	0.000593632	0.104171	1	599.017	102	47.6567	4	222.336	4479	0.0105413	1	0.0358205	1
RC/CSm	3270737	8387	11.9777	0.000787598	0.10125	1	44599.4	102	3723.52	4	15172.5	5402	0.0127136	1	0.0432022	1
RWC	3270748	5181	15.7509	0.00013386	0.0919977	1	542.908	103	34.4684	4	587.769	1538	0.00361968	1	0.0123001	1
WUE	3270748	5181	11.816	0.000848354	0.0888267	1	118.526	103	10.0309	4	75.2908	5639	0.0132714	1	0.0450976	1
DIo/CS	3270848	2814	12.8479	0.000542969	0.113363	1	1061.53	92	82.6223	4	440.683	4229	0.00995293	1	0.0338212	1
PIABS	3270848	2814	12.3707	0.000679499	0.114327	1	2.32999	92	0.188348	4	0.763024	4871	0.0114639	1	0.0389555	1
PIcsm	3270848	2814	11.9568	0.000826435	0.110838	1	4.89094e+06	92	409051	4	1.62354e+06	5552	0.0130666	1	0.0444018	1
RWC	3270849	9158	12.9501	0.000501592	0.0794267	1	448.097	99	34.6018	4	554.016	4026	0.00947517	1	0.0321977	1
TRo/RC	3270855	9807	14.9866	0.000194272	0.130358	1	0.170911	99	0.0114042	4	0.0455181	1958	0.00460814	1	0.015659	1
RWC	3270861	784	11.5376	0.000986631	0.0835018	1	418.798	98	36.2984	4	364.548	6168	0.0145164	1	0.0493282	1
TRo/RC	3270862	10987	12.3872	0.000645137	0.105792	1	0.143037	103	0.0115472	4	0.0406759	4739	0.0111532	1	0.0378999	1
RC/CSo	3270862	10987	11.6324	0.000926878	0.0978875	1	565.519	103	48.6161	4	192.445	5974	0.0140598	1	0.0477767	1
TRo/RC	3270897	77	12.8989	0.000507658	0.110827	1	0.150115	102	0.0116379	4	0.0418616	4063	0.00956225	1	0.0324936	1
RC/CSm	3270903	5448	16.368	0.000103465	0.137965	1	58544	99	3576.73	4	17561.2	1263	0.00297246	1	0.0101008	1
RC/CSo	3270903	5448	15.0006	0.000193029	0.129221	1	705.966	99	47.0626	4	201.017	1942	0.00457049	1	0.015531	1
Fv/Fm	3270903	5448	13.1764	0.000450859	0.110468	1	0.00864093	99	0.000655788	4	0.00332457	3726	0.00876912	1	0.0297985	1
DIo/RC	3270903	5448	12.7257	0.000557708	0.108441	1	0.290835	99	0.0228541	4	0.104853	4298	0.0101153	1	0.034373	1
PIcsm	3270903	5448	11.9201	0.000818346	0.102646	1	4.53134e+06	99	380143	4	1.62781e+06	5519	0.0129889	1	0.0441379	1
PIcso	3270903	5448	11.6417	0.000935214	0.101203	1	125958	99	10819.6	4	43367.6	5996	0.0141116	1	0.0479527	1
RC/CSo	3271006	256	12.0474	0.000775838	0.105943	1	602.672	97	50.025	4	209.058	5364	0.0126241	1	0.0428983	1
WUE	3271015	1803	13.8789	0.000324447	0.107009	1	131.168	99	9.45089	4	72.5326	2952	0.00694752	1	0.0236084	1
RWC	3271015	1803	12.7663	0.000547116	0.0775143	1	447.353	99	35.0419	4	575.522	4255	0.0100141	1	0.0340291	1
TRo/RC	3271078	408	11.7153	0.000896485	0.102763	1	0.137397	101	0.0117279	4	0.0381263	5832	0.0137256	1	0.0466411	1
TRo/RC	3271091	1051	24.576	2.88707e-06	0.193348	1	0.259406	101	0.0105552	4	0.068892	98	0.000230643	1	0.000783749	1
ABS/RC	3271091	1051	20.2712	1.80568e-05	0.163117	1	0.981409	101	0.0484139	4	0.2817	414	0.000974347	1	0.00331094	1
RC/CSo	3271091	1051	19.144	2.95691e-05	0.152659	1	886.398	101	46.3016	4	282.481	534	0.00125677	1	0.00427063	1
ETo/RC	3271091	1051	17.9545	5.00765e-05	0.133911	1	0.0420694	101	0.00234311	4	0.0193766	742	0.00174629	1	0.0059341	1
RWC	3271091	1051	17.7709	5.4353e-05	0.0999585	1	578.491	101	32.5528	4	624.87	779	0.00183337	1	0.00623001	1
RC/CSm	3271091	1051	15.8306	0.000130517	0.129921	1	57605.2	101	3638.85	4	18965.6	1503	0.0035373	1	0.0120202	1
RC/CSo	3271142	4162	15.6625	0.000138647	0.126278	1	745.851	104	47.6201	4	238.485	1578	0.00371382	1	0.01262	1
PItotal	3271161	10132	23.5171	5.01736e-06	0.179053	1	0.640589	92	0.0272392	4	0.267909	160	0.000376559	1	0.00127959	1
PIcso	3271161	10132	13.7274	0.000360531	0.126061	1	144302	92	10512	4	44399.3	3202	0.00753589	1	0.0256078	1
PIABS	3271161	10132	13.2281	0.000454612	0.122641	1	2.29013	92	0.173126	4	0.686439	3761	0.00885149	1	0.0300784	1
PIcsm	3271161	10132	13.1865	0.000463516	0.121392	1	4.9742e+06	92	377220	4	1.56806e+06	3811	0.00896917	1	0.0304782	1
ETo/RC	3271169	8574	19.5921	2.44903e-05	0.147282	1	0.0460857	100	0.00235226	4	0.0194201	489	0.00115086	1	0.00391075	1
TRo/RC	3271169	8574	15.8318	0.000131198	0.134592	1	0.177223	100	0.0111941	4	0.0493338	1510	0.00355378	1	0.0120761	1
RC/CSo	3271169	8574	11.516	0.000990137	0.0988347	1	574.684	100	49.9031	4	206.072	6203	0.0145987	1	0.0496081	1
RC/CSo	3271231	1089	26.3484	1.42522e-06	0.201421	1	1105.92	99	41.9729	4	333.812	47	0.000110614	1	0.00037588	1
RC/CSm	3271231	1089	18.8391	3.43553e-05	0.153839	1	66499.6	99	3529.87	4	20702.8	589	0.00138621	1	0.00471049	1
PIcso	3271231	1089	15.2221	0.000174364	0.127086	1	166646	99	10947.6	4	56866.1	1818	0.00427865	1	0.0145393	1
PIcsm	3271231	1089	14.6331	0.000228646	0.122437	1	5.68673e+06	99	388621	4	1.99314e+06	2230	0.00524829	1	0.0178343	1
TRo/RC	3271231	1089	14.4508	0.000248758	0.125773	1	0.152386	99	0.0105452	4	0.0419065	2434	0.00572841	1	0.0194658	1
PIABS	3271231	1089	12.7586	0.000549093	0.109453	1	2.31041	99	0.181086	4	0.795287	4263	0.0100329	1	0.0340931	1
RC/CSo	3271281	8313	13.9893	0.000305299	0.117897	1	657.892	101	47.0281	4	207.6	2804	0.0065992	1	0.0224248	1
RC/CSm	3271281	8313	12.6661	0.000569155	0.10794	1	47027.2	101	3712.85	4	15170.4	4357	0.0102542	1	0.0348448	1
φRo	3271300	668	11.718	0.000901587	0.0882212	1	0.00332908	99	0.0002841	4	0.00240241	5852	0.0137727	1	0.046801	1
PItotal	3271302	11413	21.5758	9.98964e-06	0.156237	1	0.667956	104	0.0309586	4	0.263897	291	0.000684867	1	0.00232726	1
RWC	3271324	10985	12.4805	0.000617025	0.0751031	1	442.697	103	35.4711	4	560.252	4601	0.0108284	1	0.0367962	1
RC/CSo	3271392	1714	13.4177	0.000404371	0.115216	1	660.39	98	49.218	4	227.097	3453	0.00812662	1	0.0276152	1
WUE	3271405	8173	18.4453	3.96791e-05	0.131412	1	174.872	103	9.48055	4	88.555	653	0.00153683	1	0.00522233	1
RC/CSo	3271409	5343	12.6056	0.000592765	0.111094	1	627.161	98	49.7527	4	192.387	4469	0.0105178	1	0.0357406	1
RC/CSm	3271433	10689	23.7707	3.95551e-06	0.181332	1	82136.8	103	3455.37	4	24265.1	148	0.000348317	1	0.00118362	1
RC/CSo	3271433	10689	20.0471	1.95776e-05	0.157225	1	926.747	103	46.2285	4	283.216	443	0.0010426	1	0.00354287	1
PIcsm	3271433	10689	15.9297	0.00012334	0.12789	1	6.13383e+06	103	385056	4	2.0753e+06	1440	0.00338903	1	0.0115163	1
PIcso	3271433	10689	14.3032	0.000261296	0.116927	1	158976	103	11114.7	4	53701.8	2512	0.00591198	1	0.0200896	1
TRo/RC	3271433	10689	13.3818	0.000402433	0.113313	1	0.15348	103	0.0114693	4	0.0432836	3444	0.00810544	1	0.0275432	1
ABS/RC	3271433	10689	12.7043	0.00055464	0.107237	1	0.652993	103	0.0513993	4	0.198776	4286	0.0100871	1	0.034277	1
PIABS	3271433	10689	12.5176	0.000606209	0.104223	1	2.28806	103	0.182787	4	0.78162	4557	0.0107249	1	0.0364443	1
REo/RC	3271433	10689	11.8846	0.00082082	0.0890557	1	0.0359863	103	0.00302798	4	0.0230516	5527	0.0130078	1	0.0442019	1
RC/CSo	3271465	852	13.8728	0.000322375	0.116838	1	684.295	101	49.3264	4	218.703	2936	0.00690986	1	0.0234805	1
TRo/RC	3271465	852	13.592	0.000367674	0.116367	1	0.156033	101	0.0114798	4	0.0453527	3249	0.00764651	1	0.0259837	1
RWC	3271468	7687	13.084	0.000498892	0.0909669	1	454.852	87	34.764	4	493.929	4014	0.00944693	1	0.0321017	1
RC/CSo	3271545	8172	14.1067	0.000286385	0.115988	1	684.881	103	48.5499	4	226.028	2669	0.00628148	1	0.0213452	1
RC/CSm	3271545	8172	13.3465	0.000409195	0.110952	1	50231.7	103	3763.67	4	16268.4	3476	0.00818075	1	0.0277991	1
ETo/CS	3271590	7190	11.9896	0.000783143	0.0918845	1	800.645	102	66.7785	4	475.55	5384	0.0126712	1	0.0430582	1
RWC	3271594	5179	14.1082	0.000286183	0.0831163	1	489.239	103	34.6775	4	578.603	2663	0.00626736	1	0.0212972	1
RWC	3271613	1836	12.8828	0.000522196	0.0799129	1	438.44	97	34.033	4	546.319	4133	0.00972699	1	0.0330534	1
PItotal	3271624	10983	19.9377	2.05376e-05	0.147407	1	0.626824	103	0.0314391	4	0.253529	452	0.00106378	1	0.00361484	1
PIcso	3271624	10983	15.4087	0.000156629	0.124779	1	169684	103	11012.2	4	56404.8	1706	0.00401506	1	0.0136436	1
PIcsm	3271624	10983	14.495	0.000238975	0.117824	1	5.64696e+06	103	389579	4	1.95008e+06	2353	0.00553777	1	0.018818	1
PIABS	3271624	10983	14.0436	0.000294956	0.115439	1	2.532	103	0.180295	4	0.840796	2734	0.00643446	1	0.021865	1
WUE	3271630	515	17.4955	6.1067e-05	0.125531	1	166.413	102	9.51179	4	88.8672	834	0.00196281	1	0.00666987	1
RWC	3271630	515	14.8502	0.000203682	0.0880268	1	515.284	102	34.6988	4	578.611	2033	0.00478466	1	0.0162588	1
TRo/RC	3271630	515	11.7036	0.000898527	0.101248	1	0.137605	102	0.0117575	4	0.0399549	5836	0.013735	1	0.0466731	1
TRo/RC	3271636	491	14.2688	0.000276269	0.128724	1	0.15596	95	0.0109301	4	0.0433062	2605	0.00613085	1	0.0208333	1
PIcsm	3271636	491	12.0199	0.000792262	0.107644	1	4.92387e+06	95	409644	4	1.70649e+06	5414	0.0127418	1	0.0432981	1
PIABS	3271636	491	11.9389	0.000823423	0.107438	1	2.23667	95	0.187344	4	0.755132	5534	0.0130242	1	0.0442578	1
RC/CSm	3271636	491	11.6306	0.000953976	0.105699	1	45723.4	95	3931.32	4	14776.8	6072	0.0142904	1	0.0485605	1
RWC	3271725	450	12.3112	0.000678978	0.0759115	1	434.679	99	35.3076	4	557.67	4868	0.0114568	1	0.0389315	1
TRo/RC	3271732	8446	20.0251	1.97666e-05	0.159797	1	0.216234	103	0.0107982	4	0.0602435	445	0.00104731	1	0.00355886	1
WUE	3271732	8446	18.1435	4.53897e-05	0.132128	1	163.385	103	9.00518	4	77.2585	690	0.00162391	1	0.00551823	1
ETo/RC	3271732	8446	15.2282	0.000170195	0.114811	1	0.0366701	103	0.00240803	4	0.0178422	1800	0.00423629	1	0.0143954	1
ABS/RC	3271732	8446	14.8421	0.000203428	0.122688	1	0.743408	103	0.0500877	4	0.225083	2031	0.00477995	1	0.0162428	1
DIo/RC	3271764	2168	12.1942	0.000720664	0.104641	1	0.251437	98	0.0206194	4	0.0955397	5057	0.0119016	1	0.0404431	1
ABS/RC	3271764	2168	11.7638	0.000885159	0.104666	1	0.550053	98	0.0467582	4	0.168253	5771	0.013582	1	0.0461532	1
PIcso	3271855	7189	15.4834	0.000152151	0.126247	1	171529	102	11078.3	4	57174.6	1677	0.00394681	1	0.0134117	1
PIcsm	3271855	7189	14.4011	0.000250836	0.118063	1	5.65287e+06	102	392531	4	1.96046e+06	2444	0.00575194	1	0.0195457	1
PIABS	3271855	7189	14.3296	0.000259317	0.118382	1	2.59618	102	0.181176	4	0.862653	2494	0.00586962	1	0.0199456	1
RC/CSo	3271855	7189	13.3897	0.000402621	0.111442	1	648.035	102	48.3981	4	219.598	3450	0.00811956	1	0.0275912	1
PItotal	3271855	7189	12.9615	0.000492813	0.102593	1	0.437943	102	0.0337879	4	0.205598	3980	0.00936691	1	0.0318298	1
RC/CSm	3271855	7189	12.3871	0.000647523	0.104586	1	46979.5	102	3792.62	4	15587.2	4751	0.0111815	1	0.0379958	1
PItotal	3271887	10350	25.3061	2.07914e-06	0.179573	1	0.766744	103	0.0302988	4	0.287261	76	0.000178866	1	0.000607806	1
PIcso	3271887	10350	15.0339	0.000186162	0.122122	1	164815	103	10962.9	4	55104.8	1897	0.00446458	1	0.0151711	1
PIABS	3271887	10350	15.0169	0.000187627	0.122075	1	2.65565	103	0.176843	4	0.884824	1907	0.00448811	1	0.0152511	1
Ψo	3271887	10350	14.9757	0.000191239	0.119399	1	0.0118096	103	0.000788588	4	0.00442124	1932	0.00454695	1	0.0154511	1
φEo	3271887	10350	13.0949	0.000460826	0.105686	1	0.0117456	103	0.000896955	4	0.00468761	3790	0.00891975	1	0.0303103	1
PIcsm	3271887	10350	12.9569	0.000491965	0.106579	1	5.07097e+06	103	391373	4	1.817e+06	3975	0.00935514	1	0.0317898	1
WUE	3271896	76	13.9933	0.000303343	0.1045	1	136.143	102	9.72914	4	77.6074	2793	0.00657331	1	0.0223369	1
RWC	3271896	76	11.8001	0.000857737	0.0716452	1	418.471	102	35.4632	4	555.909	5672	0.013349	1	0.0453615	1
RC/CSo	3271906	8650	12.7032	0.000570795	0.114519	1	611.369	96	48.1271	4	179.596	4365	0.010273	1	0.0349088	1
PIABS	3271910	3861	12.4235	0.000641191	0.104264	1	2.23309	100	0.179747	4	0.860728	4722	0.0111132	1	0.0377639	1
PIcsm	3271910	3861	12.4041	0.000647129	0.102973	1	4.81377e+06	100	388079	4	1.98495e+06	4750	0.0111791	1	0.0379878	1
DIo/CS	3271910	3861	11.6212	0.000941226	0.0951469	1	925.178	100	79.6112	4	440.639	6025	0.0141798	1	0.0481846	1
PIABS	3271924	4062	12.4252	0.000635867	0.104133	1	2.26219	102	0.182065	4	0.788342	4697	0.0110544	1	0.037564	1
PIcsm	3271924	4062	12.3696	0.00065295	0.103034	1	4.91256e+06	102	397148	4	1.7925e+06	4781	0.0112521	1	0.0382358	1
TRo/CS	3271926	3548	12.6975	0.000577366	0.104153	1	1499.37	94	118.084	4	823.982	4390	0.0103318	1	0.0351088	1
RC/CSm	3271942	5689	16.3215	0.000103762	0.133396	1	58630.8	102	3592.25	4	18278.9	1267	0.00298188	1	0.0101328	1
RC/CSo	3271942	5689	15.0826	0.000182956	0.124266	1	717.911	102	47.5986	4	230.543	1870	0.00440104	1	0.0149552	1
Fv/Fm	3271942	5689	13.098	0.000462009	0.107502	1	0.00853831	102	0.00065188	4	0.00323316	3799	0.00894093	1	0.0303823	1
DIo/RC	3271942	5689	12.8888	0.000510082	0.106955	1	0.289077	102	0.0224285	4	0.103771	4074	0.00958814	1	0.0325816	1
ABS/RC	3271942	5689	11.6091	0.000940387	0.0997928	1	0.602511	102	0.0518997	4	0.185961	6016	0.0141586	1	0.0481126	1
PIcsm	3271942	5689	11.5434	0.00097069	0.0971401	1	4.48562e+06	102	388587	4	1.63521e+06	6123	0.0144104	1	0.0489683	1
PItotal	3271946	1835	12.6353	0.000586915	0.104729	1	0.381078	97	0.0301599	4	0.178297	4433	0.010433	1	0.0354527	1
ETo/CS	3271961	2910	15.5157	0.000153318	0.120215	1	1026.36	98	66.1498	4	513.751	1685	0.00396564	1	0.0134757	1
ETo/RC	3271961	2910	15.4252	0.000159783	0.122768	1	0.0376353	98	0.00243985	4	0.0168627	1730	0.00407155	1	0.0138356	1
TRo/CS	3271961	2910	14.1744	0.000284178	0.108098	1	1348.66	98	95.1479	4	787.944	2655	0.00624853	1	0.0212332	1
φRo	3271961	2910	13.3233	0.000422651	0.0989736	1	0.0037217	98	0.000279337	4	0.00255698	3577	0.00841845	1	0.0286068	1
PItotal	3271968	7481	14.3868	0.000252501	0.112924	1	0.470664	102	0.0327149	4	0.207759	2449	0.00576371	1	0.0195857	1
TRo/RC	3271986	1471	13.3398	0.000423268	0.120787	1	0.157182	96	0.0117829	4	0.0425388	3579	0.00842316	1	0.0286228	1
PItotal	3271988	9306	12.6807	0.000563032	0.100327	1	0.425691	102	0.03357	4	0.20473	4332	0.0101953	1	0.0346449	1
RWC	3271994	8467	12.832	0.000532577	0.0803685	1	459.616	98	35.8179	4	552.177	4183	0.00984467	1	0.0334533	1
ETo/CS	3272025	6297	13.3415	0.000411865	0.100052	1	872.549	102	65.4013	4	512.514	3523	0.00829136	1	0.028175	1
RC/CSo	3272025	6297	12.2028	0.000707109	0.102928	1	605.597	102	49.6277	4	205.411	5003	0.0117745	1	0.0400112	1
PItotal	3272039	4829	12.107	0.000748395	0.0994926	1	0.414742	99	0.0342563	4	0.194299	5192	0.0122193	1	0.0415227	1
PIABS	3272050	4201	12.162	0.000723631	0.10301	1	2.22576	101	0.183009	4	0.78081	5071	0.0119346	1	0.040555	1
PIcsm	3272050	4201	11.9733	0.000792058	0.100918	1	4.79155e+06	101	400188	4	1.76523e+06	5412	0.0127371	1	0.0432821	1
RWC	3272073	759	13.619	0.000364663	0.0829278	1	472.951	100	34.7272	4	557.612	3232	0.0076065	1	0.0258477	1
RC/CSm	3272082	10416	21.5194	1.02361e-05	0.16579	1	75098.7	104	3489.82	4	22508.6	298	0.000701341	1	0.00238324	1
RC/CSo	3272082	10416	19.5661	2.39859e-05	0.152767	1	902.306	104	46.1158	4	277.599	485	0.00114145	1	0.00387876	1
PIcsm	3272082	10416	14.6616	0.000220126	0.117965	1	5.65845e+06	104	385936	4	1.95751e+06	2151	0.00506237	1	0.0172025	1
TRo/RC	3272082	10416	13.995	0.000300404	0.116905	1	0.159137	104	0.0113709	4	0.044668	2769	0.00651683	1	0.0221449	1
PIcso	3272082	10416	13.3398	0.000408808	0.109002	1	148240	104	11112.6	4	51067.1	3474	0.00817604	1	0.0277831	1
ABS/RC	3272082	10416	12.0531	0.000754441	0.101425	1	0.617873	104	0.0512627	4	0.190149	5234	0.0123182	1	0.0418586	1
REo/RC	3272082	10416	11.8007	0.000851836	0.0877706	1	0.0355085	104	0.00300902	4	0.0229055	5654	0.0133067	1	0.0452175	1
PIABS	3272082	10416	11.7383	0.000877846	0.097535	1	2.14186	104	0.182468	4	0.745819	5752	0.0135373	1	0.0460013	1
TRo/RC	3272114	8790	19.7117	2.26772e-05	0.158332	1	0.215504	103	0.0109328	4	0.0587518	472	0.00111085	1	0.00377479	1
WUE	3272114	8790	17.6368	5.69378e-05	0.125809	1	167.89	103	9.51935	4	88.4984	801	0.00188515	1	0.00640595	1
ETo/RC	3272114	8790	14.5354	0.000234537	0.110792	1	0.0351613	103	0.00241902	4	0.0170509	2261	0.00532125	1	0.0180822	1
ABS/RC	3272114	8790	13.8433	0.000323961	0.115425	1	0.702353	103	0.0507361	4	0.214781	2948	0.0069381	1	0.0235765	1
TRo/RC	3272175	9012	21.6843	9.71388e-06	0.172093	1	0.230912	102	0.0106488	4	0.0639017	278	0.000654272	1	0.00222329	1
WUE	3272175	9012	16.579	9.23167e-05	0.123562	1	152.342	102	9.18885	4	73.9128	1160	0.00273005	1	0.00927703	1
ABS/RC	3272175	9012	15.2715	0.000167707	0.126712	1	0.767311	102	0.0502445	4	0.232647	1785	0.00420099	1	0.0142754	1
ETo/RC	3272175	9012	14.421	0.000248526	0.110397	1	0.0352598	102	0.00244504	4	0.0174994	2431	0.00572135	1	0.0194418	1
RC/CSo	3272175	9012	12.2014	0.000707564	0.10332	1	605.524	102	49.6272	4	199.668	5004	0.0117769	1	0.0400192	1
TRo/RC	3272281	630	15.0874	0.000183503	0.127965	1	0.169284	101	0.0112202	4	0.0474139	1872	0.00440574	1	0.0149712	1
RC/CSo	3272281	630	14.9904	0.000191888	0.124563	1	715.655	101	47.7407	4	230.876	1935	0.00455401	1	0.015475	1
ABS/RC	3272281	630	12.6372	0.000577026	0.10851	1	0.651672	101	0.0515679	4	0.199324	4389	0.0103295	1	0.0351008	1
RC/CSo	3272283	3958	15.5465	0.000148624	0.128927	1	738.638	101	47.5117	4	232.606	1648	0.00387856	1	0.0131798	1
ETo/CS	3272283	3958	13.3428	0.000413347	0.101994	1	880.349	101	65.9794	4	491.869	3538	0.00832667	1	0.0282949	1
PIcso	3272283	3958	11.5402	0.00097537	0.0982188	1	129452	101	11217.4	4	46258.2	6133	0.014434	1	0.0490483	1
RC/CSm	3272319	9904	18.8553	3.52574e-05	0.161349	1	66980.2	95	3552.32	4	19413.9	600	0.0014121	1	0.00479846	1
PIcsm	3272319	9904	16.9661	8.12264e-05	0.145804	1	6.40008e+06	95	377227	4	2.01466e+06	1088	0.0025606	1	0.00870122	1
PIcso	3272319	9904	16.4293	0.000103306	0.142487	1	175717	95	10695.3	4	54288.9	1261	0.00296776	1	0.0100848	1
RC/CSo	3272319	9904	15.7398	0.000141008	0.13798	1	768.648	95	48.8347	4	232.854	1594	0.00375147	1	0.0127479	1
PIABS	3272319	9904	15.2012	0.000180123	0.133537	1	2.68375	95	0.176548	4	0.831336	1854	0.00436338	1	0.0148273	1
TRo/RC	3272319	9904	14.2848	0.000274242	0.128168	1	0.168613	95	0.0118037	4	0.0485527	2596	0.00610967	1	0.0207614	1
ABS/RC	3272319	9904	12.5049	0.000629511	0.114135	1	0.661742	95	0.0529186	4	0.192652	4667	0.0109838	1	0.0373241	1
WC	3272376	310	14.9044	0.000200698	0.0852257	1	4.98208	100	0.334269	4	6.25765	2009	0.00472817	1	0.0160669	1
WUE	3272491	11588	12.1386	0.000729162	0.0915133	1	121.972	102	10.0483	4	76.9777	5110	0.0120264	1	0.0408669	1
ETo/CS	3272527	3756	15.7602	0.000136346	0.120337	1	1025.11	99	65.0441	4	519.819	1561	0.00367381	1	0.012484	1
φEo	3272527	3756	15.216	0.000174849	0.125034	1	0.0136364	99	0.000896188	4	0.00508476	1819	0.00428101	1	0.0145473	1
Ψo	3272527	3756	14.2384	0.000274487	0.118465	1	0.0114056	99	0.000801043	4	0.0042438	2598	0.00611438	1	0.0207774	1
PIcso	3272527	3756	14.0227	0.000303431	0.119337	1	154369	99	11008.5	4	50928.3	2794	0.00657566	1	0.0223448	1
PIcsm	3272527	3756	12.6	0.000591948	0.108004	1	4.92229e+06	99	390659	4	1.725e+06	4465	0.0105084	1	0.0357086	1
PIABS	3272527	3756	11.6948	0.000911651	0.101576	1	2.12532	99	0.181732	4	0.733002	5928	0.0139515	1	0.0474088	1
RC/CSo	3272552	3956	17.5015	6.13123e-05	0.142293	1	839.264	101	47.9538	4	263.706	839	0.00197458	1	0.00670985	1
ETo/CS	3272552	3956	14.1155	0.000287854	0.107318	1	937.451	101	66.413	4	506.887	2678	0.00630266	1	0.0214171	1
PIcso	3272552	3956	13.8371	0.000327807	0.116211	1	156932	101	11341.4	4	51230.1	2969	0.00698753	1	0.0237444	1
PIcsm	3272552	3956	11.944	0.000803244	0.101989	1	4.82916e+06	101	404316	4	1.62843e+06	5465	0.0128618	1	0.043706	1
RC/CSm	3272552	3956	11.7566	0.000878858	0.101485	1	45584.5	101	3877.34	4	14390.9	5754	0.013542	1	0.0460173	1
RWC	3272590	3116	18.0746	4.68056e-05	0.103721	1	612.308	103	33.8767	4	603.532	711	0.00167333	1	0.00568618	1
RC/CSo	3272611	6504	14.1045	0.000289329	0.117866	1	673.462	101	47.7479	4	222.811	2692	0.00633561	1	0.0215291	1
ETo/CS	3272611	6504	12.1721	0.000720158	0.0941727	1	820.759	101	67.4295	4	476.27	5055	0.0118969	1	0.0404271	1
RWC	3272612	9400	12.0544	0.000753961	0.0721923	1	426.343	104	35.3682	4	556.838	5224	0.0122947	1	0.0417786	1
RC/CSo	3272641	537	29.8614	3.41016e-07	0.221778	1	1292.27	100	43.2757	4	374.826	16	3.76559e-05	1	0.000127959	1
RC/CSm	3272641	537	22.7727	6.23114e-06	0.17932	1	80158.6	100	3519.95	4	23754.9	184	0.000433043	1	0.00147153	1
TRo/RC	3272641	537	16.9209	8.01054e-05	0.141826	1	0.190109	100	0.0112351	4	0.0542312	1056	0.00248529	1	0.0084453	1
PIcso	3272641	537	16.542	9.50386e-05	0.136091	1	183546	100	11095.7	4	59780.8	1186	0.00279124	1	0.00948496	1
PIcsm	3272641	537	16.442	9.94371e-05	0.134701	1	6.40394e+06	100	389487	4	2.14834e+06	1222	0.00287597	1	0.00977287	1
PIABS	3272641	537	14.5477	0.000236651	0.121969	1	2.64602	100	0.181886	4	0.876383	2301	0.00541539	1	0.0184021	1
ABS/RC	3272641	537	14.4567	0.000246828	0.123412	1	0.743415	100	0.0514234	4	0.22038	2414	0.00568134	1	0.0193058	1
TRo/RC	3272650	2514	13.8502	0.000328822	0.121418	1	0.162551	99	0.0117364	4	0.0442185	2972	0.00699459	1	0.0237684	1
RC/CSo	3272650	2514	12.4485	0.000636077	0.106938	1	617.556	99	49.609	4	215.904	4699	0.0110591	1	0.03758	1
WUE	3272651	1712	16.4238	0.000101532	0.125147	1	134.87	98	8.2119	4	68.2332	1246	0.00293245	1	0.00996481	1
TRo/RC	3272651	1712	14.7612	0.000216663	0.129801	1	0.171721	98	0.0116332	4	0.0457237	2121	0.00499176	1	0.0169626	1
PIcsm	3272662	3684	11.753	0.000880376	0.0994545	1	4.7642e+06	101	405358	4	1.74052e+06	5761	0.0135585	1	0.0460733	1
PIABS	3272662	3684	11.6026	0.000946478	0.0990456	1	2.17393	101	0.187366	4	0.756221	6046	0.0142292	1	0.0483525	1
DIo/CS	3272662	3684	11.5337	0.000978467	0.0952425	1	934.752	101	81.0456	4	407.211	6144	0.0144599	1	0.0491363	1
PItotal	3272719	8739	13.5065	0.000399404	0.11832	1	0.447908	92	0.0331624	4	0.183652	3426	0.00806307	1	0.0273992	1
RWC	3272725	8385	11.7679	0.000871153	0.071875	1	423.192	102	35.9616	4	554.951	5723	0.0134691	1	0.0457694	1
RWC	3272800	1187	14.8858	0.000202427	0.0883896	1	513.049	100	34.4657	4	589.459	2025	0.00476583	1	0.0161948	1
ETo/RC	3272800	1187	13.998	0.000305492	0.109069	1	0.0346144	100	0.00247282	4	0.01752	2812	0.00661803	1	0.0224888	1
TRo/RC	3272800	1187	12.3618	0.000660299	0.10836	1	0.137522	100	0.0111248	4	0.039161	4802	0.0113015	1	0.0384037	1
TRo/RC	3272803	1284	26.7519	1.17541e-06	0.205436	1	0.274066	101	0.0102447	4	0.0748379	37	8.70793e-05	1	0.000295905	1
RC/CSo	3272803	1284	22.2611	7.66398e-06	0.175963	1	1007.88	101	45.2755	4	288.744	211	0.000496587	1	0.00168746	1
ABS/RC	3272803	1284	21.8089	9.29811e-06	0.173451	1	1.0431	101	0.0478293	4	0.29576	267	0.000628383	1	0.00213532	1
RC/CSm	3272803	1284	18.6511	3.67533e-05	0.151733	1	67395.3	101	3613.47	4	19802.5	616	0.00144975	1	0.00492642	1
RWC	3272803	1284	17.4407	6.30048e-05	0.100209	1	573.537	101	32.8849	4	600.504	854	0.00200988	1	0.00682981	1
ETo/RC	3272803	1284	17.2721	6.79567e-05	0.130038	1	0.0413753	101	0.0023955	4	0.0190583	924	0.00217463	1	0.00738964	1
PIcsm	3272803	1284	11.8898	0.000824403	0.101141	1	4.77436e+06	101	401550	4	1.6621e+06	5539	0.013036	1	0.0442978	1
PIABS	3272803	1284	11.5132	0.000988154	0.098752	1	2.14028	101	0.185897	4	0.724412	6190	0.0145681	1	0.0495042	1
RC/CSo	3272842	4289	17.3606	6.62033e-05	0.142827	1	834.346	99	48.0596	4	270.941	914	0.00215109	1	0.00730966	1
TRo/RC	3272842	4289	17.1995	7.11563e-05	0.146401	1	0.186682	99	0.010854	4	0.0501503	977	0.00229936	1	0.0078135	1
RC/CSm	3272842	4289	13.4345	0.000399395	0.115361	1	51858.1	99	3860.08	4	16845.1	3424	0.00805837	1	0.0273832	1
ABS/RC	3272842	4289	13.3243	0.000420593	0.116131	1	0.68875	99	0.0516915	4	0.203341	3568	0.00839727	1	0.0285349	1
TRo/RC	3272873	2649	13.8674	0.000327751	0.123617	1	0.160235	98	0.0115548	4	0.0409627	2968	0.00698517	1	0.0237364	1
WUE	3272876	1319	13.205	0.000444845	0.101161	1	133.722	99	10.1267	4	79.8338	3690	0.0086844	1	0.0295106	1
RWC	3272876	1319	11.8325	0.000853396	0.0718614	1	422.891	99	35.7398	4	586.645	5657	0.0133137	1	0.0452415	1
PItotal	3272975	9009	13.0744	0.000467181	0.103434	1	0.44111	102	0.0337383	4	0.205838	3870	0.00910803	1	0.0309501	1
RC/CSo	3272985	6296	20.0371	1.98276e-05	0.158949	1	926.052	102	46.2169	4	277.991	446	0.00104966	1	0.00356686	1
RC/CSm	3272985	6296	12.3788	0.000650084	0.104753	1	47151.3	102	3809.03	4	15399.3	4766	0.0112168	1	0.0381158	1
PIABS	3272990	3791	12.2722	0.000684042	0.102998	1	2.23751	102	0.182324	4	0.781711	4901	0.0115345	1	0.0391955	1
PIcsm	3272990	3791	12.172	0.000717589	0.101552	1	4.84059e+06	102	397681	4	1.7757e+06	5049	0.0118828	1	0.0403791	1
DIo/CS	3272990	3791	11.5901	0.00094906	0.0945578	1	929.878	102	80.2304	4	412.616	6055	0.0142504	1	0.0484245	1
ETo/RC	3273003	194	13.2635	0.000429063	0.103362	1	0.0329556	101	0.00248468	4	0.0169713	3607	0.00848906	1	0.0288468	1
φRo	3273003	194	11.9587	0.000797615	0.0875697	1	0.00334884	101	0.000280034	4	0.00248964	5440	0.012803	1	0.0435061	1
ETo/CS	3273035	3357	16.5354	9.53252e-05	0.123743	1	1065.51	100	64.4382	4	541.71	1189	0.00279831	1	0.00950896	1
φEo	3273035	3357	15.8426	0.000130553	0.128349	1	0.0142273	100	0.00089804	4	0.00526112	1504	0.00353966	1	0.0120282	1
PIcso	3273035	3357	14.7699	0.000213543	0.12386	1	165745	100	11221.8	4	53997.3	2103	0.0049494	1	0.0168186	1
Ψo	3273035	3357	14.5588	0.000235435	0.119491	1	0.0117523	100	0.000807231	4	0.00440758	2288	0.0053848	1	0.0182981	1
PIcsm	3273035	3357	13.21	0.000441896	0.111833	1	5.26384e+06	100	398476	4	1.80534e+06	3670	0.00863733	1	0.0293506	1
PIABS	3273035	3357	12.2627	0.000692207	0.105296	1	2.27098	100	0.185194	4	0.762084	4938	0.0116216	1	0.0394914	1
TRo/CS	3273070	6424	14.8333	0.000207382	0.111133	1	1623.82	100	109.471	4	916.095	2054	0.00483408	1	0.0164267	1
RC/CSm	3273151	10196	15.724	0.000137025	0.130275	1	58414.3	101	3714.97	4	18295.2	1565	0.00368322	1	0.012516	1
PIcsm	3273151	10196	14.303	0.000263795	0.118274	1	5.61522e+06	101	392590	4	1.95622e+06	2521	0.00593316	1	0.0201615	1
PIcso	3273151	10196	13.8479	0.00032615	0.115507	1	155377	101	11220.3	4	52983.3	2961	0.0069687	1	0.0236804	1
PIABS	3273151	10196	12.4585	0.000628188	0.105292	1	2.28534	101	0.183436	4	0.79444	4658	0.0109626	1	0.0372521	1
RC/CSo	3273151	10196	12.3292	0.000668125	0.105042	1	612.199	101	49.6545	4	203.259	4830	0.0113674	1	0.0386276	1
RWC	3273166	141	13.7691	0.000343127	0.0888067	1	500.396	98	36.3421	4	518.285	3064	0.00721111	1	0.0245042	1
WUE	3273166	141	13.5005	0.000388991	0.105478	1	105.899	98	7.84407	4	58.8177	3351	0.00788656	1	0.0267994	1
TRo/RC	3273173	7231	13.0191	0.000496428	0.119813	1	0.155244	94	0.0119243	4	0.0437082	4002	0.00941869	1	0.0320058	1
RC/CSo	3273173	7231	12.6042	0.000603297	0.114002	1	582.738	94	46.2336	4	191.428	4544	0.0106943	1	0.0363404	1
RC/CSm	3273173	7231	11.7374	0.000909969	0.107854	1	42012.2	94	3579.33	4	13267.5	5915	0.0139209	1	0.0473049	1
RC/CSm	3273190	10346	14.6895	0.000218336	0.120686	1	54665.2	103	3721.37	4	17412.7	2134	0.00502236	1	0.0170665	1
RC/CSo	3273190	10346	14.5182	0.000236415	0.119401	1	703.764	103	48.4746	4	225.312	2298	0.00540833	1	0.0183781	1
PIcsm	3273190	10346	11.92	0.000806982	0.0990283	1	4.74445e+06	103	398025	4	1.72837e+06	5482	0.0129019	1	0.043842	1
PIABS	3273233	4358	14.2454	0.000272269	0.12012	1	2.60615	100	0.182947	4	0.850382	2571	0.00605084	1	0.0205614	1
PIcsm	3273233	4358	13.2473	0.000434188	0.111589	1	5.29492e+06	100	399697	4	1.87009e+06	3628	0.00853848	1	0.0290147	1
DIo/CS	3273233	4358	12.1117	0.000743972	0.100269	1	983.686	100	81.218	4	422.154	5177	0.012184	1	0.0414028	1
PIcso	3273233	4358	11.6753	0.000917038	0.100063	1	134669	100	11534.4	4	48098.2	5939	0.0139774	1	0.0474968	1
ETo/CS	3273253	3682	12.3134	0.000673182	0.0960509	1	809.738	101	65.761	4	447.111	4842	0.0113956	1	0.0387236	1
φEo	3273253	3682	12.1987	0.000711053	0.101017	1	0.0106283	101	0.000871264	4	0.00430395	5021	0.0118169	1	0.0401552	1
Ψo	3273253	3682	11.5235	0.000983257	0.0966749	1	0.00897006	101	0.000778412	4	0.00354155	6158	0.0144928	1	0.0492482	1
RWC	3273267	725	14.8068	0.00020781	0.0875606	1	515.775	102	34.8337	4	584.366	2056	0.00483879	1	0.0164427	1
DIo/CS	3273300	4562	12.2575	0.00069656	0.102047	1	982.084	99	80.1208	4	422.971	4960	0.0116733	1	0.0396673	1
TRo/RC	3273327	3251	13.1078	0.000465668	0.115333	1	0.146585	99	0.0111831	4	0.0409619	3859	0.00908214	1	0.0308621	1
RWC	3273353	2470	14.2546	0.000269799	0.0858194	1	469.987	101	32.9709	4	536.602	2553	0.00600847	1	0.0204175	1
RC/CSo	3273385	3355	14.8961	0.000201467	0.124592	1	709.345	100	47.6195	4	232.845	2017	0.004747	1	0.0161308	1
ETo/RC	3273389	9008	13.6185	0.000361546	0.105743	1	0.0334508	102	0.00245627	4	0.0164505	3210	0.00755472	1	0.0256718	1
TRo/RC	3273418	2054	11.7446	0.00091412	0.111291	1	0.141972	92	0.0120883	4	0.0408897	5934	0.0139656	1	0.0474568	1
WUE	3273420	4288	14.5977	0.000232413	0.110564	1	144.105	99	9.87176	4	81.5153	2251	0.00529772	1	0.0180022	1
WUE	3273456	1318	16.0993	0.000116862	0.119815	1	151.235	99	9.39392	4	83.0613	1377	0.00324076	1	0.0110125	1
RWC	3273456	1318	14.5285	0.000239971	0.0863748	1	478.231	99	32.9168	4	569.485	2361	0.0055566	1	0.018882	1
TRo/RC	3273456	1318	12.4025	0.00065013	0.109463	1	0.142157	99	0.011462	4	0.0409851	4767	0.0112191	1	0.0381238	1
RWC	3273478	6137	11.6412	0.000932223	0.0729979	1	413.351	100	35.5077	4	527.935	5985	0.0140857	1	0.0478647	1
RWC	3273492	962	15.4493	0.000156249	0.0939491	1	539.257	100	34.9049	4	562.351	1701	0.00400329	1	0.0136036	1
TRo/RC	3273501	11335	14.6119	0.000226344	0.121967	1	0.165044	103	0.0112952	4	0.0474458	2202	0.0051824	1	0.0176104	1
RC/CSo	3273501	11335	11.752	0.000874914	0.0989938	1	583.354	103	49.6386	4	195.013	5740	0.0135091	1	0.0459053	1
RC/CSo	3273522	8887	13.685	0.00035357	0.116343	1	661.295	100	48.3225	4	212.944	3139	0.00738762	1	0.025104	1
RC/CSm	3273522	8887	12.2392	0.000700033	0.105703	1	46043.1	100	3761.95	4	14848.3	4978	0.0117157	1	0.0398113	1
RWC	3273535	3610	13.627	0.000358571	0.0819062	1	478.913	103	35.1444	4	556.803	3193	0.00751471	1	0.0255358	1
ETo/RC	3273546	879	12.6222	0.00058574	0.102711	1	0.0296751	99	0.00235103	4	0.0140418	4427	0.0104189	1	0.0354047	1
WC	3273593	5309	12.6933	0.000561844	0.070203	1	4.40586	101	0.347101	4	6.92541	4325	0.0101789	1	0.0345889	1
ETo/CS	3273623	4059	13.0049	0.000482813	0.0992553	1	867.697	102	66.721	4	484.132	3927	0.00924217	1	0.031406	1
PItotal	3273623	4059	12.5208	0.000607526	0.0995591	1	0.419297	102	0.0334879	4	0.198942	4563	0.010739	1	0.0364923	1
RWC	3273649	11548	16.2016	0.000116821	0.100548	1	539.261	92	33.2844	4	575.264	1375	0.00323606	1	0.0109965	1
RC/CSo	3273676	6473	20.994	1.37149e-05	0.173476	1	980.496	97	46.7037	4	280.448	344	0.000809602	1	0.00275112	1
PItotal	3273676	6473	15.0847	0.000187781	0.123416	1	0.507402	97	0.0336368	4	0.21214	1909	0.00449282	1	0.0152671	1
RC/CSm	3273676	6473	15.053	0.000190532	0.129116	1	55208.7	97	3667.63	4	17957.7	1929	0.00453989	1	0.0154271	1
PIcso	3273676	6473	14.0423	0.000303649	0.120622	1	155033	97	11040.4	4	53589.8	2796	0.00658037	1	0.0223608	1
PIcsm	3273676	6473	13.4385	0.000402294	0.114811	1	5.17495e+06	97	385084	4	1.93006e+06	3442	0.00810073	1	0.0275272	1
ETo/CS	3273676	6473	11.805	0.000871035	0.0963983	1	792.231	97	67.1095	4	427.171	5721	0.0134643	1	0.0457534	1
RWC	3273695	755	11.9946	0.000786822	0.0735674	1	430.676	100	35.9059	4	565.894	5395	0.0126971	1	0.0431462	1
RC/CSo	3273699	8443	16.6796	8.76712e-05	0.132718	1	763.437	103	45.7708	4	259.479	1137	0.00267592	1	0.00909309	1
RC/CSm	3273699	8443	14.1679	0.000278318	0.116461	1	51324.6	103	3622.59	4	16893.9	2618	0.00616145	1	0.0209373	1
ABS/RC	3273699	8443	12.0588	0.000754959	0.102556	1	0.617308	103	0.0511917	4	0.186628	5236	0.0123229	1	0.0418746	1
PItotal	3273708	6640	15.7565	0.00014783	0.132382	1	0.537427	87	0.0341083	4	0.273058	1645	0.0038715	1	0.0131558	1
Ψo	3273708	6640	14.8267	0.000224596	0.134304	1	0.0124601	87	0.000840387	4	0.00491557	2186	0.00514474	1	0.0174824	1
PIABS	3273708	6640	13.1779	0.000477642	0.124663	1	2.36854	87	0.179735	4	0.840636	3912	0.00920687	1	0.031286	1
φEo	3273708	6640	12.6852	0.000600497	0.116713	1	0.0120229	87	0.000947788	4	0.00513868	4532	0.010666	1	0.0362444	1
PItotal	3273787	4330	15.4019	0.000157114	0.118444	1	0.504661	103	0.0327661	4	0.221467	1713	0.00403154	1	0.0136996	1
PItotal	3273799	1346	12.3853	0.000660685	0.107339	1	0.409039	97	0.0330262	4	0.151795	4805	0.0113085	1	0.0384277	1
RWC	3273811	2467	14.4394	0.000247598	0.0875272	1	503.211	101	34.8498	4	557.341	2420	0.00569546	1	0.0193538	1
TRo/RC	3273846	285	13.0451	0.000473701	0.111818	1	0.147387	102	0.0112982	4	0.0414199	3894	0.00916451	1	0.031142	1
WUE	3273846	285	11.7996	0.000857946	0.0892519	1	118.951	102	10.0809	4	76.1257	5674	0.0133537	1	0.0453775	1
RWC	3273846	285	11.4829	0.000999444	0.0708739	1	406.385	102	35.3903	4	531.027	6252	0.0147141	1	0.05	1
WUE	3273868	4329	11.7197	0.000888654	0.0882661	1	117.753	103	10.0474	4	74.7947	5793	0.0136338	1	0.0463292	1
RWC	3273894	586	16.722	8.99678e-05	0.105195	1	597.653	96	35.7404	4	562.574	1146	0.00269711	1	0.00916507	1
ETo/RC	3273894	586	14.4781	0.000249507	0.115593	1	0.0363444	96	0.00251029	4	0.0183569	2438	0.00573782	1	0.0194978	1
RWC	3273954	2933	11.7702	0.000873128	0.072831	1	417.951	101	35.5092	4	538.056	5726	0.0134761	1	0.0457933	1
WUE	3273988	192	17.708	5.5902e-05	0.131524	1	162.63	101	9.18397	4	77.2298	794	0.00186867	1	0.00634997	1
RC/CSm	3273988	192	17.667	5.6936e-05	0.14401	1	62942.7	101	3562.74	4	19308.6	800	0.0018828	1	0.00639795	1
ABS/RC	3273988	192	14.7927	0.00021023	0.123989	1	0.741816	101	0.0501475	4	0.229507	2071	0.00487409	1	0.0165627	1
RC/CSo	3273988	192	13.8092	0.000332108	0.116027	1	664.672	101	48.1326	4	216.796	3002	0.00706519	1	0.0240083	1
PIcsm	3273988	192	13.4066	0.000401125	0.111632	1	5.18051e+06	101	386415	4	1.84474e+06	3434	0.0080819	1	0.0274632	1
TRo/RC	3273988	192	12.6289	0.000579283	0.109092	1	0.145359	101	0.01151	4	0.0424849	4396	0.010346	1	0.0351567	1
PIcso	3273988	192	12.2186	0.000704331	0.103284	1	136348	101	11159.1	4	48265.1	4994	0.0117534	1	0.0399392	1
PIABS	3273988	192	12.1717	0.000720291	0.103079	1	2.19866	101	0.180637	4	0.771371	5056	0.0118993	1	0.0404351	1
DIo/CS	3273988	192	12.0548	0.000761732	0.0979061	1	952.031	101	78.9754	4	436.849	5289	0.0124476	1	0.0422985	1
PIABS	3273993	3420	11.6158	0.00095026	0.102723	1	2.17096	98	0.186897	4	0.704541	6061	0.0142645	1	0.0484725	1
ETo/RC	3274017	6472	15.721	0.000140468	0.121861	1	0.0372982	97	0.00237251	4	0.0189842	1590	0.00374206	1	0.0127159	1
PItotal	3274069	9007	17.9649	4.94968e-05	0.136211	1	0.574118	102	0.0319577	4	0.238805	734	0.00172747	1	0.00587012	1
TRo/RC	3274079	8260	12.0418	0.000769258	0.105552	1	0.138474	100	0.0114995	4	0.0404876	5334	0.0125535	1	0.0426583	1
ETo/CS	3274111	1912	17.5423	6.38341e-05	0.136805	1	1160.94	93	66.1793	4	582.857	864	0.00203342	1	0.00690979	1
φEo	3274111	1912	15.588	0.000152979	0.131548	1	0.0130342	93	0.000836166	4	0.00532989	1682	0.00395858	1	0.0134517	1
Ψo	3274111	1912	14.9605	0.00020345	0.129139	1	0.0121521	93	0.000812279	4	0.00463979	2032	0.0047823	1	0.0162508	1
PIcso	3274111	1912	14.2054	0.00028757	0.123356	1	141832	93	9984.32	4	55307.2	2677	0.00630031	1	0.0214091	1
PIcsm	3274111	1912	12.5678	0.000616468	0.11032	1	4.37836e+06	93	348379	4	1.82215e+06	4597	0.010819	1	0.0367642	1
PItotal	3274111	1912	11.5939	0.000978319	0.100253	1	0.394412	93	0.0340189	4	0.192603	6143	0.0144575	1	0.0491283	1
PItotal	3274124	3302	13.8053	0.00034413	0.116121	1	0.469916	94	0.0340387	4	0.211787	3072	0.00722994	1	0.0245681	1
RC/CSo	3274135	9887	12.7556	0.000545472	0.107995	1	622.291	101	48.7856	4	208.716	4251	0.0100047	1	0.0339971	1
RC/CSm	3274135	9887	11.8394	0.000844579	0.101605	1	44818.9	101	3785.56	4	14691.5	5620	0.0132266	1	0.0449456	1
RC/CSo	3274152	4890	29.3894	3.92195e-07	0.2141	1	1253.51	103	42.6516	4	365.414	18	4.23629e-05	1	0.000143954	1
RC/CSm	3274152	4890	22.7537	6.08736e-06	0.174832	1	78830.2	103	3464.5	4	23512	182	0.000428336	1	0.00145553	1
TRo/RC	3274152	4890	16.7105	8.64493e-05	0.137551	1	0.186715	103	0.0111735	4	0.0516389	1127	0.00265239	1	0.00901312	1
PIcsm	3274152	4890	15.8288	0.000129168	0.127113	1	6.09002e+06	103	384743	4	2.07045e+06	1488	0.003502	1	0.0119002	1
PIcso	3274152	4890	15.5714	0.000145346	0.125859	1	170944	103	10978.1	4	56868.4	1625	0.00382443	1	0.0129958	1
ABS/RC	3274152	4890	14.2512	0.000267715	0.118636	1	0.720964	103	0.0505898	4	0.21659	2541	0.00598023	1	0.0203215	1
PIABS	3274152	4890	13.722	0.000342923	0.113024	1	2.48091	103	0.180798	4	0.832028	3061	0.00720405	1	0.0244802	1
WUE	3274179	9302	15.1237	0.00017952	0.109672	1	127.087	102	8.40317	4	75.4184	1850	0.00435397	1	0.0147953	1
RC/CSm	3274182	34	18.1659	4.55793e-05	0.148063	1	66348.9	101	3652.39	4	19805.2	692	0.00162862	1	0.00553423	1
WUE	3274182	34	17.0623	7.46776e-05	0.128417	1	157.509	101	9.23141	4	73.544	1009	0.00237468	1	0.00806942	1
RC/CSo	3274182	34	15.7837	0.000133344	0.131506	1	757.358	101	47.9837	4	228.195	1530	0.00360085	1	0.0122361	1
ABS/RC	3274182	34	15.5262	0.000150006	0.130108	1	0.784063	101	0.0504992	4	0.23146	1668	0.00392563	1	0.0133397	1
TRo/RC	3274182	34	13.8938	0.000319231	0.118346	1	0.157603	101	0.0113434	4	0.0465083	2915	0.00686044	1	0.0233125	1
PIcsm	3274182	34	13.8721	0.000322483	0.115723	1	5.45062e+06	101	392920	4	1.85391e+06	2937	0.00691221	1	0.0234885	1
PIcso	3274182	34	13.0294	0.000479178	0.110245	1	146377	101	11234.3	4	48267.6	3914	0.00921158	1	0.031302	1
PIABS	3274182	34	12.6034	0.000586358	0.106835	1	2.29847	101	0.18237	4	0.773706	4430	0.010426	1	0.0354287	1
DIo/RC	3274193	8093	18.5122	3.87972e-05	0.146708	1	0.398421	102	0.0215221	4	0.13012	642	0.00151094	1	0.00513436	1
ETo/CS	3274193	8093	17.9861	4.90318e-05	0.131506	1	1149.06	102	63.8864	4	555.332	731	0.0017204	1	0.00584613	1
RC/CSo	3274193	8093	14.758	0.000212554	0.121981	1	716.695	102	48.5631	4	230.513	2090	0.0049188	1	0.0167147	1
Fv/Fm	3274193	8093	14.6964	0.000218712	0.119481	1	0.00959046	102	0.000652573	4	0.00342623	2138	0.00503177	1	0.0170985	1
φEo	3274193	8093	14.6871	0.000219653	0.118618	1	0.0131712	102	0.000896788	4	0.00489155	2146	0.0050506	1	0.0171625	1
PItotal	3274193	8093	14.4862	0.000241102	0.11333	1	0.476498	102	0.0328931	4	0.212352	2370	0.00557778	1	0.0189539	1
RC/CSm	3274193	8093	13.8889	0.000318514	0.116179	1	52473	102	3778.05	4	16574.3	2908	0.00684396	1	0.0232566	1
PIcso	3274193	8093	13.6719	0.00035261	0.113763	1	153562	102	11232	4	51045.4	3131	0.00736879	1	0.02504	1
ABS/RC	3274193	8093	13.6011	0.000364519	0.115071	1	0.69903	102	0.0513952	4	0.208112	3230	0.00760179	1	0.0258317	1
PIcsm	3274193	8093	12.5291	0.000605128	0.104994	1	4.99526e+06	102	398692	4	1.72756e+06	4550	0.0107084	1	0.0363884	1
Ψo	3274193	8093	12.2279	0.00069867	0.10095	1	0.00995606	102	0.000814209	4	0.00389355	4973	0.0117039	1	0.0397713	1
RC/CSo	3274205	3400	15.9716	0.000126966	0.140637	1	720.403	95	45.1052	4	209.361	1470	0.00345964	1	0.0117562	1
ETo/CS	3274205	3400	13.1495	0.000464855	0.10887	1	782.948	95	59.5421	4	383.768	3850	0.00906096	1	0.0307901	1
PIABS	3274211	6862	13.1635	0.000447938	0.11101	1	2.3885	102	0.181449	4	0.752068	3703	0.00871499	1	0.0296145	1
WC	3274367	9597	12.4622	0.000624746	0.0681005	1	4.28825	102	0.344102	4	6.96777	4628	0.010892	1	0.0370122	1
WUE	3274403	8170	15.7447	0.000134242	0.114746	1	151.995	103	9.65374	4	82.5723	1545	0.00363615	1	0.012356	1
RWC	3274404	2465	17.4201	6.35894e-05	0.101979	1	601.596	101	34.5345	4	602.809	862	0.00202871	1	0.00689379	1
RC/CSo	3274404	2465	17.0484	7.51474e-05	0.139608	1	811.696	101	47.6113	4	251.347	1012	0.00238174	1	0.00809341	1
TRo/RC	3274404	2465	13.0262	0.000479904	0.11234	1	0.151159	101	0.0116043	4	0.04338	3919	0.00922335	1	0.031342	1
PIABS	3274415	6240	13.155	0.000465833	0.118017	1	2.2732	94	0.172801	4	0.754591	3860	0.00908449	1	0.0308701	1
PItotal	3274415	6240	12.6241	0.000597675	0.108705	1	0.406286	94	0.0321834	4	0.17807	4514	0.0106237	1	0.0361004	1
PIcso	3274415	6240	12.0191	0.000795765	0.107963	1	129955	94	10812.4	4	46834.8	5434	0.0127889	1	0.0434581	1
Ψo	3274415	6240	11.6522	0.000947766	0.103116	1	0.00979648	94	0.000840741	4	0.00399366	6052	0.0142434	1	0.0484005	1
ETo/RC	3274418	6943	11.8989	0.000815183	0.0938185	1	0.028644	103	0.00240727	4	0.014341	5512	0.0129725	1	0.0440819	1
φEo	3274488	2781	16.047	0.000117574	0.127493	1	0.0141545	102	0.000882066	4	0.00526276	1390	0.00327136	1	0.0111164	1
ETo/CS	3274488	2781	15.0991	0.000181565	0.112428	1	976.985	102	64.7047	4	522.491	1861	0.00437985	1	0.0148832	1
Ψo	3274488	2781	14.6549	0.000222958	0.118404	1	0.0116789	102	0.000796929	4	0.00433739	2173	0.00511414	1	0.0173784	1
PIcso	3274488	2781	14.0881	0.000290205	0.116398	1	157033	102	11146.5	4	53039	2699	0.00635208	1	0.0215851	1
PIcsm	3274488	2781	12.4885	0.000616954	0.104076	1	4.95024e+06	102	396383	4	1.78309e+06	4600	0.0108261	1	0.0367882	1
PIABS	3274488	2781	12.0959	0.000744238	0.101825	1	2.20916	102	0.182638	4	0.76664	5180	0.0121911	1	0.0414267	1
ABS/RC	3274553	3789	13.0852	0.000464815	0.110744	1	0.66522	102	0.0508377	4	0.205342	3849	0.0090586	1	0.0307821	1
PIABS	3274553	3789	12.6002	0.000585004	0.105398	1	2.217	102	0.175949	4	0.771925	4418	0.0103977	1	0.0353327	1
DIo/CS	3274553	3789	12.3412	0.000661852	0.0992097	1	968.057	102	78.441	4	439.176	4812	0.011325	1	0.0384837	1
TRo/RC	3274556	8631	14.4153	0.000250386	0.122918	1	0.164364	101	0.011402	4	0.0463937	2441	0.00574488	1	0.0195218	1
RC/CSo	3274556	8631	12.6729	0.000567301	0.10775	1	631.574	101	49.8364	4	207.003	4346	0.0102283	1	0.0347569	1
RC/CSm	3274556	8631	11.5024	0.000993321	0.0991625	1	43741.9	101	3802.85	4	14256.7	6217	0.0146317	1	0.0497201	1
WUE	3274582	9399	11.5968	0.000939917	0.0866348	1	115.634	104	9.97121	4	74.431	6011	0.0141469	1	0.0480726	1
TRo/RC	3274635	3828	16.5691	9.57201e-05	0.144614	1	0.178406	97	0.0107674	4	0.047307	1196	0.00281478	1	0.00956494	1
RC/CSo	3274635	3828	15.673	0.000143562	0.131735	1	755.928	97	48.2311	4	264.956	1613	0.00379619	1	0.0128999	1
RC/CSm	3274635	3828	12.7587	0.000553679	0.111321	1	49281.6	97	3862.6	4	17006.3	4280	0.010073	1	0.034229	1
ABS/RC	3274635	3828	12.6888	0.000572265	0.112552	1	0.659082	97	0.0519422	4	0.204356	4372	0.0102895	1	0.0349648	1
RWC	3274648	3504	13.2364	0.000438316	0.0825628	1	461.497	99	34.8658	4	534.486	3650	0.00859026	1	0.0291907	1
ETo/RC	3274648	3504	11.7947	0.000869015	0.0939761	1	0.0294904	99	0.00250031	4	0.016569	5717	0.0134549	1	0.0457214	1
PIcso	3274706	5152	13.5683	0.000401205	0.132368	1	142807	86	10525	4	43427.5	3436	0.00808661	1	0.0274792	1
RC/CSo	3274706	5152	12.7645	0.000581766	0.128817	1	495.085	86	38.786	4	126.931	4402	0.0103601	1	0.0352047	1
PIcsm	3274706	5152	12.1992	0.000757515	0.119517	1	4.67079e+06	86	382878	4	1.53823e+06	5273	0.01241	1	0.0421705	1
PItotal	3274706	5152	12.1626	0.000770635	0.119922	1	0.352809	86	0.0290078	4	0.11183	5340	0.0125677	1	0.0427063	1
PIABS	3274706	5152	12.007	0.000829048	0.117316	1	2.15051	86	0.179104	4	0.731994	5559	0.0130831	1	0.0444578	1
RWC	3274749	8700	13.3906	0.000402447	0.0832444	1	473.18	102	35.3368	4	519.968	3445	0.00810779	1	0.0275512	1
WC	3274809	9903	12.7113	0.000571106	0.0777598	1	4.49184	95	0.353375	4	6.04874	4368	0.0102801	1	0.0349328	1
PIABS	3274845	4561	12.5159	0.000616026	0.107545	1	2.22323	99	0.177632	4	0.771748	4594	0.010812	1	0.0367402	1
PIcsm	3274845	4561	12.0758	0.000759651	0.103226	1	4.66661e+06	99	386445	4	1.73743e+06	5279	0.0124241	1	0.0422185	1
RC/CSm	3274858	9624	12.0939	0.000761803	0.107873	1	44794.8	96	3703.9	4	14920.3	5290	0.01245	1	0.0423065	1
RC/CSo	3274867	8259	20.7997	1.44894e-05	0.165532	1	971.222	100	46.6941	4	299.47	357	0.000840198	1	0.00285509	1
RC/CSm	3274867	8259	16.9755	7.81598e-05	0.140943	1	62727.7	100	3695.18	4	18884.6	1035	0.00243587	1	0.00827735	1
ABS/RC	3274867	8259	12.856	0.000522235	0.11146	1	0.669805	100	0.0521006	4	0.199829	4134	0.00972935	1	0.0330614	1
PIcsm	3274867	8259	11.9048	0.000821399	0.102287	1	4.75682e+06	100	399572	4	1.63683e+06	5529	0.0130125	1	0.0442179	1
PIcso	3274867	8259	11.8961	0.000824818	0.102146	1	136109	100	11441.5	4	47086.8	5547	0.0130548	1	0.0443618	1
DIo/RC	3274867	8259	11.6114	0.00094566	0.0995694	1	0.267903	100	0.0230723	4	0.0958454	6042	0.0142198	1	0.0483205	1
PItotal	3274869	9512	24.9167	2.74482e-06	0.185074	1	0.699234	94	0.0280628	4	0.285054	91	0.000214168	1	0.000727767	1
Ψo	3274869	9512	12.7222	0.000570698	0.110156	1	0.00982375	94	0.000772174	4	0.00414908	4364	0.0102707	1	0.0349008	1
PIcso	3274869	9512	12.1874	0.000734657	0.109288	1	131950	94	10826.7	4	47410.6	5143	0.012104	1	0.0411308	1
PIABS	3274869	9512	12.1388	0.000751788	0.110237	1	2.12573	94	0.175119	4	0.705541	5206	0.0122523	1	0.0416347	1
ETo/RC	3274898	3609	19.7077	2.27162e-05	0.143631	1	0.0457217	103	0.00231999	4	0.0198422	473	0.0011132	1	0.00378279	1
RWC	3274898	3609	14.5043	0.00023795	0.0855264	1	504.462	103	34.7802	4	578.989	2342	0.00551189	1	0.01873	1
TRo/RC	3274898	3609	13.1277	0.000453742	0.111418	1	0.148253	103	0.0112932	4	0.041851	3757	0.00884208	1	0.0300464	1
RWC	3274902	2972	16.3884	9.94852e-05	0.0946148	1	558.762	104	34.095	4	589.943	1228	0.00289009	1	0.00982086	1
ETo/RC	3274902	2972	13.2455	0.000427446	0.100905	1	0.0322298	104	0.00243327	4	0.0165871	3599	0.00847023	1	0.0287828	1
WC	3274910	7356	12.01	0.000781017	0.0668168	1	3.93209	100	0.3274	4	6.52719	5375	0.01265	1	0.0429862	1
ETo/RC	3274915	8336	11.9452	0.000817729	0.10027	1	0.0290853	96	0.00243489	4	0.0140803	5517	0.0129842	1	0.0441219	1
PItotal	3274971	8738	14.3967	0.000264851	0.129066	1	0.461795	92	0.0320763	4	0.15674	2527	0.00594728	1	0.0202095	1
TRo/RC	3274996	8943	20.0212	2.23332e-05	0.17668	1	0.208704	90	0.0104242	4	0.0607697	470	0.00110614	1	0.0037588	1
RC/CSo	3275010	8044	18.9947	3.26156e-05	0.161314	1	900.751	97	47.4213	4	245.989	570	0.00134149	1	0.00455854	1
RC/CSm	3275010	8044	16.061	0.000120391	0.13929	1	59330.1	97	3694.05	4	16905.9	1416	0.00333255	1	0.0113244	1
ABS/RC	3275010	8044	13.5543	0.000381089	0.119252	1	0.711515	97	0.0524935	4	0.218652	3326	0.00782772	1	0.0265995	1
PIcso	3275010	8044	12.6321	0.000587789	0.111746	1	142459	97	11277.5	4	45230.9	4441	0.0104519	1	0.0355166	1
PIcsm	3275010	8044	12.4665	0.000635733	0.109676	1	4.94309e+06	97	396511	4	1.65207e+06	4696	0.011052	1	0.037556	1
DIo/RC	3275010	8044	11.581	0.000969738	0.101875	1	0.272561	97	0.0235352	4	0.0981343	6122	0.0144081	1	0.0489603	1
ETo/RC	3275080	73	24.9738	2.41665e-06	0.175842	1	0.0559202	102	0.00223915	4	0.0224049	81	0.000190633	1	0.000647793	1
TRo/RC	3275080	73	24.3941	3.07841e-06	0.189558	1	0.25401	102	0.0104127	4	0.0694775	111	0.000261238	1	0.000887716	1
ABS/RC	3275080	73	18.2295	4.39911e-05	0.147026	1	0.884403	102	0.048515	4	0.266691	680	0.00160038	1	0.00543826	1
RC/CSo	3275080	73	16.113	0.00011409	0.131421	1	756.077	102	46.9236	4	241.724	1358	0.00319605	1	0.0108605	1
RC/CSm	3275080	73	13.6334	0.000359027	0.113709	1	50394	102	3696.36	4	16538.6	3197	0.00752412	1	0.0255678	1
PIABS	3275097	4057	13.1281	0.000455472	0.109484	1	2.37204	102	0.180684	4	0.809003	3764	0.00885855	1	0.0301024	1
PIcsm	3275097	4057	12.4592	0.000625617	0.103714	1	4.94417e+06	102	396827	4	1.79868e+06	4629	0.0108943	1	0.0370202	1
DIo/CS	3275097	4057	12.139	0.000729013	0.0985904	1	968.796	102	79.8083	4	421.505	5109	0.012024	1	0.0408589	1
PIABS	3275114	4287	13.6165	0.000366752	0.116169	1	2.46857	99	0.181293	4	0.825479	3243	0.00763238	1	0.0259357	1
PIcsm	3275114	4287	13.1805	0.000449995	0.111707	1	5.20232e+06	99	394699	4	1.87402e+06	3720	0.008755	1	0.0297505	1
DIo/CS	3275114	4287	12.0944	0.000752913	0.101667	1	989.563	99	81.8199	4	408.308	5210	0.0122617	1	0.0416667	1
RWC	3275198	253	11.5452	0.000986566	0.0718758	1	400.7	97	34.7072	4	552.073	6167	0.014514	1	0.0493202	1
PItotal	3275276	2595	15.1126	0.000182356	0.118964	1	0.491719	100	0.032537	4	0.219913	1865	0.00438927	1	0.0149152	1
RC/CSo	3275276	2595	12.6875	0.000565625	0.107867	1	621.773	100	49.0068	4	215.897	4342	0.0102189	1	0.0347249	1
RWC	3275277	960	15.452	0.00015606	0.0957047	1	543.333	100	35.1627	4	540.228	1696	0.00399153	1	0.0135637	1
ETo/RC	3275277	960	13.8864	0.000321815	0.10979	1	0.03441	100	0.00247797	4	0.0164052	2933	0.0069028	1	0.0234565	1
ETo/RC	3275359	8009	15.5532	0.000148164	0.119847	1	0.0351711	101	0.00226134	4	0.0162679	1646	0.00387385	1	0.0131638	1
TRo/RC	3275359	8009	12.8759	0.00051527	0.112064	1	0.147976	101	0.0114925	4	0.0399303	4093	0.00963285	1	0.0327335	1
RC/CSo	3275359	8009	12.7474	0.000547621	0.107152	1	622.389	101	48.8249	4	219.292	4258	0.0100212	1	0.0340531	1
WUE	3275399	3530	19.1304	2.95157e-05	0.135942	1	181.102	102	9.46673	4	91.6485	533	0.00125441	1	0.00426264	1
TRo/RC	3275453	226	11.6044	0.000952135	0.103752	1	0.13321	99	0.0114793	4	0.0368688	6065	0.0142739	1	0.0485045	1
RWC	3275539	2429	11.7594	0.000887035	0.0729346	1	420.111	98	35.7257	4	564.749	5785	0.013615	1	0.0462652	1
TRo/RC	3275577	1710	13.3184	0.000423629	0.11767	1	0.15727	98	0.0118085	4	0.0448253	3581	0.00842787	1	0.0286388	1
RC/CSm	3275705	9029	13.7384	0.000360635	0.128466	1	49262.1	91	3585.73	4	14290.7	3203	0.00753824	1	0.0256158	1
RC/CSo	3275705	9029	11.9131	0.00084731	0.112093	1	583.587	91	48.9869	4	187.117	5635	0.0132619	1	0.0450656	1
WC	3275731	5308	11.5155	0.000987095	0.0637599	1	4.01061	101	0.348281	4	6.93137	6169	0.0145187	1	0.0493362	1
WUE	3275732	600	14.7962	0.000223336	0.12548	1	153.652	90	10.3845	4	72.4775	2175	0.00511885	1	0.0173944	1
ETo/RC	3275893	2066	12.4203	0.000649803	0.102034	1	0.0291985	97	0.00235087	4	0.0145325	4762	0.0112073	1	0.0380838	1
RWC	3275893	2066	11.67	0.0009292	0.0740621	1	409.234	97	35.0671	4	531.012	5980	0.0140739	1	0.0478247	1
ETo/CS	3275903	4017	17.4162	6.45794e-05	0.135488	1	1084.97	99	62.2966	4	460.128	878	0.00206637	1	0.00702175	1
TRo/CS	3275903	4017	14.3684	0.000258429	0.112014	1	1329.65	99	92.54	4	677.245	2486	0.00585079	1	0.0198816	1
WC	3276129	11200	12.7404	0.000549425	0.0700592	1	4.36118	101	0.342311	4	6.91915	4268	0.0100447	1	0.0341331	1
WUE	3276165	9790	17.0196	8.10964e-05	0.136145	1	169.195	92	9.9412	4	82.0423	1086	0.0025559	1	0.00868522	1
ABS/RC	3276192	7722	13.7886	0.00034166	0.122647	1	0.698552	97	0.0506618	4	0.19536	3054	0.00718757	1	0.0244242	1
RC/CSm	3276192	7722	13.562	0.000379722	0.118859	1	51509.4	97	3798.06	4	16238.6	3317	0.00780654	1	0.0265275	1
RC/CSo	3276192	7722	12.653	0.000582018	0.110212	1	634.681	97	50.1605	4	223.288	4404	0.0103648	1	0.0352207	1
PIcso	3276192	7722	12.4868	0.000629626	0.109463	1	140885	97	11282.7	4	48158.2	4668	0.0109861	1	0.0373321	1
PIcsm	3276192	7722	12.3548	0.000670316	0.108896	1	4.91391e+06	97	397734	4	1.6362e+06	4838	0.0113862	1	0.0386916	1
DIo/RC	3276192	7722	12.0762	0.000765258	0.106304	1	0.273201	97	0.022623	4	0.0938908	5309	0.0124947	1	0.0424584	1
PIABS	3276192	7722	11.7582	0.000890802	0.10525	1	2.1445	97	0.182384	4	0.670997	5799	0.0136479	1	0.0463772	1
RWC	3276412	5306	13.8584	0.000324555	0.0843309	1	490.3	101	35.3793	4	560.172	2953	0.00694987	1	0.0236164	1
WUE	3276412	5306	12.8619	0.000518692	0.0996178	1	122.568	101	9.5296	4	66.9745	4110	0.00967286	1	0.0328695	1
WC	3276449	1045	12.7416	0.000549127	0.0679588	1	4.0671	101	0.3192	4	6.90185	4264	0.0100353	1	0.0341011	1
TRo/RC	3276526	9982	17.6366	5.98237e-05	0.152582	1	0.192463	96	0.0109127	4	0.0534393	830	0.0019534	1	0.00663788	1
RC/CSo	3276526	9982	13.5563	0.000382558	0.119121	1	550.315	96	40.5948	4	180.67	3331	0.00783949	1	0.0266395	1
ABS/RC	3276526	9982	13.53	0.000387278	0.121153	1	0.48687	96	0.0359845	4	0.141032	3342	0.00786538	1	0.0267274	1
RC/CSm	3276526	9982	11.7255	0.000908199	0.106057	1	37992.4	96	3240.15	4	11793	5906	0.0138997	1	0.0472329	1
WUE	3276625	4354	13.9077	0.000318632	0.108355	1	132.583	100	9.5331	4	67.5716	2910	0.00684867	1	0.0232726	1
PItotal	3276706	5403	11.5293	0.000977306	0.0923737	1	0.394712	102	0.0342355	4	0.195243	6140	0.0144505	1	0.0491043	1
RWC	3276749	7963	11.5951	0.000985577	0.0771203	1	402.29	91	34.6949	4	514.791	6162	0.0145022	1	0.0492802	1
WUE	3276759	265	15.4801	0.000158642	0.121766	1	155.763	95	10.0622	4	80.8245	1721	0.00405036	1	0.0137636	1
TRo/RC	3276759	265	13.2268	0.000448331	0.120171	1	0.159332	95	0.0120461	4	0.0453744	3707	0.00872441	1	0.0296465	1
RWC	3276759	265	13.0337	0.000490783	0.0849033	1	453.334	95	34.7817	4	508.788	3969	0.00934102	1	0.0317418	1
Pn	3276839	3786	11.5358	0.000974256	0.0994397	1	27.1272	102	2.35156	4	8.23512	6129	0.0144246	1	0.0490163	1
PIABS	3276843	7592	17.4965	6.67383e-05	0.158768	1	2.93361	90	0.167668	4	0.846807	916	0.0021558	1	0.00732566	1
PItotal	3276843	7592	17.399	6.96676e-05	0.149375	1	0.543562	90	0.0312411	4	0.206802	963	0.00226642	1	0.00770154	1
PIcso	3276843	7592	16.6762	9.59157e-05	0.152262	1	171879	90	10306.8	4	50306.6	1197	0.00281713	1	0.00957294	1
PIcsm	3276843	7592	16.0257	0.000128212	0.146812	1	5.80697e+06	90	362353	4	1.73551e+06	1480	0.00348317	1	0.0118362	1
TRo/RC	3276843	7592	14.1651	0.000297981	0.133099	1	0.163474	90	0.0115407	4	0.0473877	2747	0.00646505	1	0.021969	1
RC/CSm	3276843	7592	12.1657	0.000755215	0.116653	1	42993.1	90	3533.97	4	12624.5	5237	0.0123253	1	0.0418826	1
ABS/RC	3276843	7592	11.6805	0.000950249	0.113133	1	0.60951	90	0.052182	4	0.172799	6060	0.0142622	1	0.0484645	1
RWC	3276850	535	15.7341	0.000137176	0.0952003	1	553.133	100	35.155	4	573.675	1567	0.00368793	1	0.012532	1
RWC	3276935	5176	15.8761	0.000126403	0.0942215	1	548.177	103	34.5285	4	565.382	1466	0.00345022	1	0.0117242	1
WUE	3276935	5176	11.5713	0.000954625	0.0876471	1	116.405	103	10.0598	4	72.9865	6077	0.0143022	1	0.0486004	1
RC/CSo	3395754	7927	16.1489	0.000117202	0.141165	1	791.193	95	48.9935	4	237.587	1387	0.0032643	1	0.0110925	1
WUE	3395758	5499	11.6476	0.000920103	0.0876888	1	117.007	103	10.0457	4	74.9112	5951	0.0140056	1	0.0475928	1
TRo/CS	3395794	6705	12.7287	0.000554687	0.097188	1	1428.87	100	112.256	4	869.136	4287	0.0100894	1	0.034285	1
PItotal	3395880	7432	11.6932	0.000918967	0.100628	1	0.380504	97	0.0325408	4	0.156208	5946	0.0139939	1	0.0475528	1
RWC	3395981	7906	12.1368	0.000724725	0.0726342	1	428.952	104	35.3432	4	557.49	5084	0.0119652	1	0.040659	1
φRo	3395982	6045	13.4308	0.000400085	0.0990405	1	0.00370539	99	0.000275888	4	0.00252499	3431	0.00807484	1	0.0274392	1
RWC	3396022	5685	14.5483	0.000234258	0.0877131	1	511.037	102	35.127	4	560.82	2260	0.0053189	1	0.0180742	1
WUE	3396022	5685	11.7482	0.000879437	0.0898743	1	118.221	102	10.0629	4	72.2473	5760	0.0135561	1	0.0460653	1
WC	3396026	565	12.63	0.000585944	0.0677398	1	3.72845	98	0.295205	4	6.52766	4428	0.0104213	1	0.0354127	1
WC	3396030	564	13.5622	0.000377917	0.0798413	1	4.73589	98	0.349197	4	6.27375	3308	0.00778536	1	0.0264555	1
PItotal	3396031	10597	25.7764	1.73224e-06	0.183232	1	0.769505	102	0.0298531	4	0.288651	60	0.00014121	1	0.000479846	1
Ψo	3396031	10597	14.6829	0.000220079	0.118039	1	0.0116441	102	0.000793039	4	0.00443922	2150	0.00506001	1	0.0171945	1
PIABS	3396031	10597	13.8525	0.000323982	0.114626	1	2.43931	102	0.176092	4	0.829826	2949	0.00694046	1	0.0235845	1
PIcso	3396031	10597	13.8028	0.000331622	0.114	1	151044	102	10943	4	52190.6	2998	0.00705578	1	0.0239763	1
φEo	3396031	10597	12.5457	0.000600386	0.102406	1	0.0113059	102	0.00090118	4	0.00462053	4531	0.0106637	1	0.0362364	1
PIcsm	3396031	10597	11.8638	0.000831885	0.0991516	1	4.61353e+06	102	388874	4	1.71622e+06	5570	0.013109	1	0.0445457	1
WUE	3396040	3856	12.4526	0.000632367	0.0954628	1	121.964	100	9.79428	4	74.5456	4679	0.011012	1	0.03742	1
RWC	3396068	5783	14.5517	0.000232768	0.0869775	1	507.863	103	34.9007	4	561.061	2252	0.00530007	1	0.0180102	1
PItotal	3396131	10747	24.4897	2.89041e-06	0.173315	1	0.740971	104	0.0302565	4	0.282151	100	0.000235349	1	0.000799744	1
Ψo	3396131	10747	14.2262	0.000269624	0.112997	1	0.0112456	104	0.000790485	4	0.00432776	2552	0.00600612	1	0.0204095	1
PIcso	3396131	10747	12.7398	0.000543303	0.104634	1	142300	104	11169.7	4	49582.1	4235	0.00996705	1	0.0338692	1
PIABS	3396131	10747	12.6233	0.000574319	0.104092	1	2.28586	104	0.181083	4	0.781818	4380	0.0103083	1	0.0350288	1
φEo	3396131	10747	11.9366	0.00079786	0.0964649	1	0.0107968	104	0.000904509	4	0.00446394	5442	0.0128077	1	0.0435221	1
TRo/RC	3396159	1451	11.8134	0.000864382	0.105394	1	0.138107	98	0.0116907	4	0.0411745	5698	0.0134102	1	0.0455694	1
PItotal	3396186	807	12.3919	0.000661313	0.105003	1	0.431937	96	0.0348565	4	0.191838	4808	0.0113156	1	0.0384517	1
RWC	3396229	5848	13.106	0.000464082	0.0802653	1	462.224	100	35.2681	4	557.971	3815	0.00897858	1	0.0305102	1
ETo/CS	3396246	11177	15.3195	0.000185212	0.141471	1	931.135	83	60.7809	4	384.244	1891	0.00445046	1	0.0151232	1
TRo/CS	3396246	11177	13.7488	0.000376247	0.128991	1	1549.37	83	112.691	4	664.534	3304	0.00777595	1	0.0264235	1
PItotal	3396246	11177	13.3863	0.000444109	0.126399	1	0.430922	83	0.0321914	4	0.184337	3689	0.00868204	1	0.0295026	1
φRo	3396246	11177	13.2624	0.000470095	0.115966	1	0.0037238	83	0.000280779	4	0.00220161	3878	0.00912685	1	0.0310141	1
RC/CSo	3396246	11177	12.1845	0.000774411	0.125435	1	592.665	83	48.6408	4	171.921	5358	0.01261	1	0.0428503	1
ETo/CS	3396260	10682	12.4901	0.000614218	0.0947258	1	827.631	103	66.2631	4	478.006	4588	0.0107978	1	0.0366923	1
TRo/RC	3396266	8784	17.8939	5.0742e-05	0.145307	1	0.196628	103	0.0109885	4	0.0553418	747	0.00175806	1	0.00597409	1
WUE	3396266	8784	14.9335	0.000195009	0.111712	1	138.139	103	9.25029	4	70.9469	1964	0.00462226	1	0.015707	1
ETo/RC	3396266	8784	13.9554	0.000307386	0.106359	1	0.0339707	103	0.00243424	4	0.0171674	2830	0.00666039	1	0.0226328	1
ABS/RC	3396266	8784	13.5974	0.000363596	0.113598	1	0.688332	103	0.0506224	4	0.211313	3221	0.00758061	1	0.0257598	1
TRo/RC	3396312	304	12.029	0.000773957	0.107044	1	0.134083	100	0.0111466	4	0.0344846	5357	0.0126077	1	0.0428423	1
RWC	3396366	8630	12.1168	0.000739464	0.0732686	1	407.689	101	33.6466	4	541.499	5161	0.0121464	1	0.0412748	1
RWC	3396405	1776	12.3666	0.000674902	0.0772709	1	435.416	94	35.2089	4	581.321	4849	0.0114121	1	0.0387796	1
PItotal	3396411	8860	13.516	0.000384415	0.110318	1	0.448071	99	0.0331511	4	0.194919	3336	0.00785126	1	0.0266795	1
RWC	3396413	5684	12.2682	0.00068533	0.0745718	1	436.68	102	35.5944	4	556.302	4908	0.011551	1	0.0392514	1
RC/CSo	3396455	1315	11.8517	0.000845601	0.103435	1	580.74	99	49.0007	4	190.863	5626	0.0132408	1	0.0449936	1
TRo/RC	3396455	1315	11.6813	0.000917597	0.103916	1	0.137122	99	0.0117385	4	0.0393572	5942	0.0139845	1	0.0475208	1
RWC	3396469	7132	11.7324	0.000901871	0.0740495	1	410.145	97	34.9585	4	536.956	5853	0.013775	1	0.046809	1
ETo/RC	3396518	8569	14.9856	0.00019333	0.116112	1	0.0345046	100	0.00230252	4	0.0167289	1949	0.00458696	1	0.015587	1
TRo/CS	3396539	6136	13.7122	0.000349095	0.105397	1	1265.67	100	92.302	4	694.594	3102	0.00730054	1	0.0248081	1
RC/CSo	3396590	2053	21.2246	1.30985e-05	0.174337	1	922.428	92	43.4603	4	323.178	336	0.000790774	1	0.00268714	1
PItotal	3396590	2053	17.5752	6.34176e-05	0.146082	1	0.563928	92	0.0320866	4	0.227095	861	0.00202636	1	0.0068858	1
RC/CSm	3396590	2053	12.0839	0.000778137	0.110173	1	41861.4	92	3464.24	4	15312.5	5370	0.0126383	1	0.0429463	1
TRo/RC	3396691	9299	19.665	2.33335e-05	0.159271	1	0.212932	102	0.010828	4	0.0581157	480	0.00112968	1	0.00383877	1
WUE	3396691	9299	15.5216	0.000149508	0.114191	1	151.956	102	9.78997	4	83.0337	1658	0.00390209	1	0.0132598	1
ETo/RC	3396691	9299	14.111	0.000287117	0.108868	1	0.0346225	102	0.00245358	4	0.0169398	2673	0.00629089	1	0.0213772	1
ABS/RC	3396691	9299	13.5788	0.000368361	0.114067	1	0.689505	102	0.0507782	4	0.216343	3255	0.00766063	1	0.0260317	1
PItotal	3396710	2125	12.0235	0.000775991	0.0969638	1	0.411371	100	0.0342138	4	0.205285	5365	0.0126265	1	0.0429063	1
PIABS	3396758	5899	16.5189	0.000102871	0.149289	1	2.82772	90	0.171181	4	0.883722	1256	0.00295599	1	0.0100448	1
PIcso	3396758	5899	14.8612	0.000216829	0.135299	1	158348	90	10655.1	4	52849.4	2122	0.00499412	1	0.0169706	1
PIcsm	3396758	5899	13.4274	0.000418694	0.123893	1	5.06094e+06	90	376912	4	1.73183e+06	3560	0.00837844	1	0.0284709	1
Ψo	3396758	5899	12.9823	0.000514914	0.116843	1	0.0100696	90	0.000775637	4	0.00409318	4092	0.0096305	1	0.0327255	1
PItotal	3396758	5899	11.7082	0.000937831	0.101129	1	0.406762	90	0.0347418	4	0.223864	6002	0.0141257	1	0.0480006	1
TRo/RC	3396778	2901	12.573	0.000601982	0.111396	1	0.145764	98	0.0115934	4	0.0430908	4540	0.0106849	1	0.0363084	1
RC/CSo	3396778	2901	12.0799	0.00076099	0.106614	1	587.746	98	48.6548	4	186.173	5285	0.0124382	1	0.0422665	1
WC	3396792	302	14.473	0.000244976	0.0797318	1	4.97141	100	0.343495	4	7.00054	2407	0.00566486	1	0.0192498	1
RWC	3396824	9353	12.6423	0.000571249	0.0758767	1	445.607	103	35.2473	4	560.575	4369	0.0102824	1	0.0349408	1
TRo/RC	3396835	1632	15.2428	0.000169941	0.127877	1	0.17338	102	0.0113745	4	0.0489084	1798	0.00423158	1	0.0143794	1
RC/CSo	3396835	1632	13.8646	0.000322153	0.115576	1	673.73	102	48.5934	4	218.197	2935	0.00690751	1	0.0234725	1
TRo/RC	3396845	10023	13.1511	0.000448742	0.111609	1	0.150636	103	0.0114542	4	0.0424725	3710	0.00873147	1	0.0296705	1
WUE	3396845	10023	11.9368	0.000800485	0.0898581	1	119.576	103	10.0174	4	74.731	5454	0.012836	1	0.043618	1
ETo/RC	3396845	10023	11.689	0.000901889	0.0910196	1	0.0290719	103	0.00248712	4	0.0158075	5854	0.0137774	1	0.046817	1
PIcso	3397073	6018	11.9294	0.00084079	0.113115	1	111289	91	9328.99	4	33730.7	5605	0.0131913	1	0.0448257	1
PIABS	3397073	6018	11.7722	0.000905935	0.111212	1	1.83565	91	0.155932	4	0.579039	5878	0.0138338	1	0.047009	1
RWC	3397083	4225	18.252	4.48629e-05	0.109103	1	569.551	98	31.2049	4	540.551	684	0.00160979	1	0.00547025	1
RC/CSo	3397201	2708	16.6603	9.2496e-05	0.141213	1	777.065	96	46.6418	4	256.291	1165	0.00274182	1	0.00931702	1
ETo/CS	3397201	2708	14.077	0.00030032	0.112811	1	960.477	96	68.2303	4	490.983	2768	0.00651447	1	0.0221369	1
PIcso	3397201	2708	12.9711	0.000503132	0.114225	1	152427	96	11751.2	4	51581.8	4031	0.00948694	1	0.0322377	1
RC/CSm	3397234	6081	15.1216	0.000178772	0.123849	1	55813.9	103	3690.99	4	17621.9	1845	0.0043422	1	0.0147553	1
RC/CSo	3397234	6081	13.9285	0.000311276	0.115144	1	678.523	103	48.7146	4	218.806	2849	0.00670511	1	0.0227847	1
DIo/RC	3397234	6081	12.7376	0.000545932	0.104768	1	0.284406	103	0.0223281	4	0.103708	4253	0.0100094	1	0.0340131	1
Fv/Fm	3397234	6081	12.5971	0.000583665	0.102674	1	0.00826868	103	0.000656394	4	0.00323127	4413	0.010386	1	0.0352927	1
ABS/RC	3397234	6081	11.5344	0.000971786	0.0980986	1	0.594415	103	0.0515342	4	0.187834	6125	0.0144152	1	0.0489843	1
RC/CSo	3397262	2309	16.2025	0.000112928	0.138042	1	807.148	97	49.8164	4	253.735	1348	0.00317251	1	0.0107806	1
WUE	3397263	11663	12.0249	0.000767306	0.090233	1	120.402	103	10.0127	4	75.7599	5321	0.0125229	1	0.0425544	1
RWC	3397292	8256	13.7082	0.000358187	0.0826905	1	451.355	95	32.926	4	582.599	3189	0.0075053	1	0.0255038	1
PItotal	3397353	10022	22.6553	6.34819e-06	0.163942	1	0.700141	103	0.0309041	4	0.271884	188	0.000442457	1	0.00150352	1
PIABS	3397353	10022	11.5906	0.000945752	0.0972587	1	2.13299	103	0.184028	4	0.744063	6043	0.0142222	1	0.0483285	1
PIcso	3397353	10022	11.5603	0.0009597	0.0967436	1	131443	103	11370.2	4	46885.1	6088	0.0143281	1	0.0486884	1
WUE	3397386	1388	12.0291	0.000768453	0.0918197	1	120.608	102	10.0264	4	72.7096	5330	0.0125441	1	0.0426264	1
TRo/RC	3397434	780	27.8536	7.8563e-07	0.218501	1	0.271697	98	0.00975443	4	0.0718803	24	5.64839e-05	1	0.000191939	1
ABS/RC	3397434	780	21.9327	9.09177e-06	0.179219	1	1.01205	98	0.0461437	4	0.281234	264	0.000621323	1	0.00211132	1
ETo/RC	3397434	780	20.8047	1.47325e-05	0.157893	1	0.0441456	98	0.0021219	4	0.0179112	363	0.000854319	1	0.00290307	1
RC/CSo	3397434	780	18.8756	3.40817e-05	0.157484	1	870.458	98	46.1155	4	251.99	586	0.00137915	1	0.0046865	1
RC/CSm	3397434	780	17.8354	5.39604e-05	0.150171	1	62340.7	98	3495.34	4	18146.9	776	0.00182631	1	0.00620601	1
PIABS	3397434	780	12.5506	0.000608419	0.110179	1	2.1592	98	0.172041	4	0.684328	4568	0.0107508	1	0.0365323	1
PIcsm	3397434	780	12.2796	0.000691944	0.107479	1	4.63331e+06	98	377317	4	1.53292e+06	4936	0.0116169	1	0.0394754	1
ETo/RC	3397441	848	13.6998	0.000349553	0.105738	1	0.0334824	101	0.00244401	4	0.0174529	3108	0.00731466	1	0.024856	1
RWC	3397441	848	11.6056	0.000945107	0.0715751	1	401.876	101	34.6277	4	529.337	6041	0.0142175	1	0.0483125	1
ETo/RC	3397499	5401	11.4887	0.000996685	0.0907617	1	0.0288521	102	0.00251136	4	0.0154326	6235	0.014674	1	0.049864	1
PIABS	3397525	7018	12.8956	0.000504536	0.10609	1	2.32973	104	0.180662	4	0.792786	4041	0.00951047	1	0.0323177	1
Ψo	3397525	7018	12.0288	0.000763292	0.0973523	1	0.00968865	104	0.000805456	4	0.00393853	5298	0.0124688	1	0.0423704	1
PIcso	3397567	6134	16.8175	8.39262e-05	0.138408	1	177747	100	10569.2	4	56827.1	1111	0.00261473	1	0.00888516	1
PIcsm	3397567	6134	15.9986	0.000121604	0.132159	1	6.01843e+06	100	376186	4	1.98021e+06	1425	0.00335373	1	0.0113964	1
ETo/CS	3397567	6134	15.0245	0.000189896	0.111767	1	907.302	100	60.3882	4	519.747	1926	0.00453283	1	0.0154031	1
RC/CSm	3397567	6134	13.7927	0.000336209	0.117509	1	50861	100	3687.54	4	16018.3	3018	0.00710285	1	0.0241363	1
φEo	3397567	6134	13.7312	0.000346018	0.112859	1	0.0115771	100	0.000843125	4	0.00456699	3079	0.00724641	1	0.0246241	1
PIABS	3397567	6134	13.6848	0.000353605	0.116077	1	2.41852	100	0.17673	4	0.79063	3140	0.00738997	1	0.025112	1
RC/CSo	3397567	6134	13.1008	0.000465218	0.11183	1	641.319	100	48.9526	4	209.878	3856	0.00907508	1	0.0308381	1
PItotal	3397567	6134	11.6603	0.000923676	0.0939051	1	0.376612	100	0.0322985	4	0.195176	5962	0.0140315	1	0.0476807	1
RC/CSo	3397626	7503	13.8706	0.000327269	0.11877	1	673.825	98	48.5794	4	228.144	2965	0.00697811	1	0.0237124	1
RC/CSm	3397626	7503	12.9746	0.000497945	0.113353	1	49001.3	98	3776.71	4	15543	4009	0.00943516	1	0.0320617	1
ABS/RC	3397626	7503	12.042	0.000774899	0.107124	1	0.617147	98	0.0512497	4	0.184649	5360	0.0126147	1	0.0428663	1
RC/CSo	3397674	7801	15.6166	0.000151016	0.138663	1	759.368	93	48.6257	4	238.537	1672	0.00393504	1	0.0133717	1
TRo/RC	3397682	11323	16.2781	0.000105215	0.134487	1	0.181835	103	0.0111705	4	0.0503752	1277	0.00300541	1	0.0102127	1
RC/CSm	3397701	334	15.0373	0.000190842	0.130154	1	48227.4	98	3207.19	4	14059.1	1931	0.0045446	1	0.0154431	1
DIo/RC	3397701	334	13.9884	0.000309812	0.120061	1	0.123824	98	0.0088519	4	0.040964	2844	0.00669334	1	0.0227447	1
WUE	3397701	334	13.851	0.000330272	0.109318	1	131.749	98	9.51185	4	68.2567	2987	0.00702989	1	0.0238884	1
ABS/RC	3397701	334	13.597	0.000371822	0.118613	1	0.490752	98	0.0360926	4	0.150089	3280	0.00771946	1	0.0262316	1
Fv/Fm	3397701	334	11.9494	0.000809935	0.103136	1	0.00493584	98	0.000413063	4	0.0018444	5489	0.0129183	1	0.043898	1
RC/CSm	3397713	5249	12.0013	0.000793106	0.107695	1	45923.1	97	3826.52	4	13811.3	5422	0.0127606	1	0.0433621	1
WC	3397739	7476	15.3541	0.000161456	0.0815723	1	5.04176	102	0.328365	4	7.07852	1743	0.00410214	1	0.0139395	1
RWC	3397739	7476	11.8636	0.000831986	0.0725341	1	426.702	102	35.9675	4	553.524	5571	0.0131113	1	0.0445537	1
RWC	3397836	7431	16.8124	8.58067e-05	0.104554	1	598.186	97	35.5801	4	567.506	1123	0.00264297	1	0.00898113	1
RC/CSo	3397983	1040	11.8227	0.000851415	0.100945	1	589.127	101	49.8303	4	200.815	5651	0.0132996	1	0.0451935	1
RC/CSo	3398015	27	12.1988	0.000721874	0.105313	1	601.298	97	49.2914	4	232.091	5064	0.0119181	1	0.040499	1
PItotal	3398032	3953	13.5849	0.000368897	0.108988	1	0.438964	101	0.0323126	4	0.191019	3260	0.00767239	1	0.0260717	1
RC/CSo	3398038	2463	12.9273	0.000502878	0.109283	1	633.613	101	49.0136	4	211.888	4030	0.00948458	1	0.0322297	1
RWC	3398039	2591	19.9425	2.1016e-05	0.116336	1	667.499	100	33.4711	4	597.639	455	0.00107084	1	0.00363884	1
RC/CSo	3398039	2591	12.0969	0.000749224	0.104874	1	603.252	100	49.8681	4	191.34	5195	0.0122264	1	0.0415467	1
TRo/RC	3398039	2591	11.9933	0.000787302	0.105034	1	0.140198	100	0.0116897	4	0.0414537	5397	0.0127018	1	0.0431622	1
RC/CSo	3398158	2734	13.4561	0.000395359	0.116003	1	671.268	99	49.8857	4	211.993	3389	0.00797599	1	0.0271033	1
RWC	3398175	6421	12.2928	0.000682363	0.0782231	1	423.751	100	34.4715	4	492.515	4888	0.0115039	1	0.0390915	1
PIcsm	3398218	3826	12.0469	0.000776037	0.105998	1	4.8107e+06	97	399331	4	1.66246e+06	5366	0.0126289	1	0.0429143	1
PIcso	3398218	3826	11.8933	0.00083507	0.105135	1	134043	97	11270.5	4	45431.3	5584	0.0131419	1	0.0446577	1
TRo/RC	3398220	6967	12.7853	0.000542217	0.112396	1	0.141114	99	0.0110373	4	0.0407067	4224	0.00994116	1	0.0337812	1
TRo/RC	3398306	9860	12.1608	0.000743975	0.11141	1	0.139088	94	0.0114373	4	0.0433292	5178	0.0121864	1	0.0414107	1
RWC	3398402	751	13.2121	0.00044146	0.0803603	1	461.32	100	34.9166	4	562.247	3667	0.00863027	1	0.0293266	1
ETo/RC	3398402	751	12.7454	0.000550316	0.100439	1	0.0319431	100	0.00250625	4	0.0168522	4270	0.0100494	1	0.0341491	1
TRo/RC	3398748	10974	14.9096	0.000197176	0.124567	1	0.169308	103	0.0113557	4	0.0473839	1985	0.00467169	1	0.0158749	1
RC/CSo	3398748	10974	14.1189	0.000284758	0.116099	1	681.167	103	48.245	4	224.476	2658	0.00625559	1	0.0212572	1
PIcso	3398748	10974	13.8144	0.000328373	0.113401	1	154185	103	11161.2	4	52511.4	2970	0.00698988	1	0.0237524	1
PIABS	3398748	10974	13.5364	0.000374169	0.111705	1	2.45302	103	0.181216	4	0.823636	3295	0.00775477	1	0.0263516	1
PIcsm	3398748	10974	12.5905	0.000585508	0.103999	1	4.98654e+06	103	396056	4	1.78852e+06	4424	0.0104119	1	0.0353807	1
PItotal	3429542	3246	18.638	3.75392e-05	0.144064	1	0.583605	99	0.0313127	4	0.237764	625	0.00147093	1	0.0049984	1
Ψo	3429542	3246	11.8877	0.000831124	0.100067	1	0.0096913	99	0.000815236	4	0.00403482	5568	0.0131043	1	0.0445298	1
ETo/CS	3429542	3246	11.7143	0.000903178	0.0927089	1	800.691	99	68.3516	4	467.451	5857	0.0137844	1	0.046841	1
TRo/RC	3429784	1344	13.694	0.000357052	0.122041	1	0.153012	97	0.0111737	4	0.0424818	3180	0.00748411	1	0.0254319	1
WUE	3429784	1344	11.8598	0.000848533	0.0924839	1	119.7	97	10.0929	4	78.8161	5640	0.0132737	1	0.0451056	1
RWC	3429790	1437	17.4123	6.86962e-05	0.108303	1	570.932	91	32.789	4	571.956	932	0.00219346	1	0.00745361	1
WUE	3429790	1437	16.5318	0.000101516	0.131983	1	163.168	91	9.86996	4	84.5291	1245	0.0029301	1	0.00995681	1
RC/CSo	3429790	1437	14.8568	0.00021591	0.13787	1	677.009	91	45.5689	4	190.929	2114	0.00497529	1	0.0169066	1
TRo/RC	3429790	1437	13.9962	0.000320199	0.131934	1	0.149283	91	0.010666	4	0.0402226	2922	0.00687691	1	0.0233685	1
PIABS	3429806	9254	13.0016	0.000495977	0.114009	1	2.44878	96	0.188344	4	0.849464	4001	0.00941633	1	0.0319978	1
PIcsm	3429806	9254	12.6462	0.000586371	0.110723	1	5.12736e+06	96	405448	4	1.84628e+06	4431	0.0104283	1	0.0354367	1
PIcso	3429806	9254	12.5728	0.00060706	0.110547	1	146466	96	11649.5	4	51642.1	4560	0.0107319	1	0.0364683	1
PIcso	3430194	7606	11.538	0.000966995	0.0957495	1	130217	104	11285.9	4	46561.3	6115	0.0143916	1	0.0489044	1
PIcsm	3430194	7606	11.4736	0.000997618	0.0948631	1	4.55034e+06	104	396591	4	1.68048e+06	6249	0.014707	1	0.049976	1
RWC	3430257	5606	11.6216	0.000937847	0.0728858	1	421.807	101	36.295	4	530.36	6003	0.014128	1	0.0480086	1
DIo/CS	3430281	3753	12.6579	0.000575911	0.105861	1	1004.46	99	79.3541	4	408.102	4384	0.0103177	1	0.0350608	1
DIo/CS	3430300	4054	11.6796	0.000908997	0.0944502	1	926.111	102	79.2933	4	429.342	5912	0.0139139	1	0.0472809	1
ETo/CS	3430392	8164	15.9064	0.000124662	0.116649	1	1018.86	103	64.0536	4	534.22	1452	0.00341727	1	0.0116123	1
PItotal	3430392	8164	14.6775	0.000219563	0.11326	1	0.483891	103	0.0329683	4	0.219159	2145	0.00504825	1	0.0171545	1
DIo/RC	3430392	8164	14.6193	0.000225567	0.118738	1	0.322441	103	0.0220558	4	0.110957	2198	0.00517298	1	0.0175784	1
RC/CSo	3430392	8164	14.315	0.000259871	0.117535	1	691.665	103	48.3177	4	227.008	2496	0.00587432	1	0.0199616	1
φEo	3430392	8164	12.9473	0.000494205	0.104801	1	0.011709	103	0.000904361	4	0.00464414	3988	0.00938574	1	0.0318938	1
PIcso	3430392	8164	12.8	0.000529991	0.106061	1	144110	103	11258.6	4	49775.3	4168	0.00980937	1	0.0333333	1
ABS/RC	3430392	8164	12.3202	0.000666105	0.104478	1	0.63557	103	0.0515875	4	0.192449	4823	0.0113509	1	0.0385717	1
RC/CSm	3430392	8164	11.776	0.000864857	0.0992943	1	44939.5	103	3816.19	4	14880.4	5701	0.0134173	1	0.0455934	1
Ψo	3430392	8164	11.7674	0.000868467	0.0962102	1	0.00957367	103	0.000813577	4	0.00392734	5715	0.0134502	1	0.0457054	1
WUE	3430411	3352	13.8387	0.000329058	0.107313	1	138.743	100	10.0257	4	72.5783	2980	0.00701341	1	0.0238324	1
ETo/RC	3430471	7894	13.7136	0.000350469	0.108862	1	0.0329834	99	0.00240515	4	0.0162187	3112	0.00732408	1	0.024888	1
PItotal	3430561	2758	15.0602	0.000193235	0.12848	1	0.495168	94	0.0328791	4	0.19085	1946	0.0045799	1	0.015563	1
RWC	3430584	333	14.7203	0.000220786	0.091075	1	504.06	98	34.2425	4	544.7	2157	0.00507649	1	0.0172505	1
WC	3430606	6517	12.4608	0.000657255	0.0813487	1	4.37691	90	0.351255	4	5.54785	4797	0.0112897	1	0.0383637	1
RWC	3430606	6517	11.7154	0.000934612	0.0817994	1	449.684	90	38.384	4	510.709	5994	0.0141068	1	0.0479367	1
RWC	3430622	940	15.0505	0.000185687	0.0893427	1	526.748	102	34.9988	4	581.485	1896	0.00446223	1	0.0151631	1
WUE	3430622	940	13.5094	0.000380574	0.10076	1	134.238	102	9.9367	4	79.679	3323	0.00782066	1	0.0265755	1
TRo/RC	3430658	4194	14.9142	0.000198761	0.126713	1	0.170822	101	0.0114537	4	0.0478191	2001	0.00470934	1	0.0160029	1
WUE	3430665	626	13.8405	0.000327277	0.104316	1	137.476	101	9.93287	4	78.6666	2966	0.00698047	1	0.0237204	1
WC	3430704	3851	14.2004	0.000278019	0.0772961	1	4.74209	100	0.333941	4	6.98889	2617	0.0061591	1	0.0209293	1
DIo/RC	3430863	8087	17.2069	6.95217e-05	0.138151	1	0.374086	102	0.0217405	4	0.122568	961	0.00226171	1	0.00768554	1
ETo/CS	3430863	8087	16.7917	8.384e-05	0.123724	1	1080.98	102	64.3756	4	542.676	1110	0.00261238	1	0.00887716	1
RC/CSo	3430863	8087	15.6177	0.00014306	0.128033	1	755.742	102	48.39	4	241.738	1612	0.00379383	1	0.0128919	1
PItotal	3430863	8087	15.3386	0.000162612	0.11884	1	0.504306	102	0.0328782	4	0.222502	1757	0.00413509	1	0.0140515	1
φEo	3430863	8087	14.2926	0.000263818	0.115582	1	0.0128765	102	0.00090092	4	0.00487788	2522	0.00593551	1	0.0201695	1
ABS/RC	3430863	8087	14.1906	0.000276657	0.119648	1	0.725385	102	0.0511173	4	0.212174	2609	0.00614027	1	0.0208653	1
PIcso	3430863	8087	13.9357	0.00031162	0.115609	1	156579	102	11235.8	4	52083.4	2851	0.00670981	1	0.0228007	1
RC/CSm	3430863	8087	13.9102	0.000315357	0.116573	1	52473.7	102	3772.32	4	16339.6	2883	0.00678513	1	0.0230566	1
Fv/Fm	3430863	8087	13.1167	0.000457943	0.108543	1	0.00867094	102	0.000661061	4	0.00311407	3777	0.00888915	1	0.0302063	1
PIcsm	3430863	8087	12.7009	0.00055765	0.106332	1	5.05996e+06	102	398393	4	1.73756e+06	4297	0.010113	1	0.034365	1
Ψo	3430863	8087	12.3392	0.000662501	0.101367	1	0.0100646	102	0.000815661	4	0.0040228	4813	0.0113274	1	0.0384917	1
PIABS	3430863	8087	11.4991	0.000991652	0.0979199	1	2.13652	102	0.185798	4	0.716914	6210	0.0146152	1	0.0496641	1
TRo/RC	3430887	11317	12.8029	0.000529244	0.108952	1	0.148248	103	0.0115792	4	0.0420037	4164	0.00979995	1	0.0333013	1
ETo/RC	3430933	8193	17.2711	7.14323e-05	0.136936	1	0.0425197	94	0.0024619	4	0.0197727	979	0.00230407	1	0.00782949	1
RC/CSo	3431011	8566	15.8806	0.000128311	0.131519	1	747.311	100	47.058	4	244.084	1481	0.00348553	1	0.0118442	1
RC/CSm	3431011	8566	12.1158	0.000742504	0.102761	1	44048	100	3635.58	4	16272.1	5169	0.0121652	1	0.0413388	1
ETo/CS	3431020	2491	14.4488	0.00025291	0.114164	1	981.153	96	67.9057	4	518.827	2452	0.00577077	1	0.0196097	1
RC/CSo	3431020	2491	14.4247	0.000255736	0.123887	1	706.157	96	48.9549	4	250.092	2473	0.00582019	1	0.0197777	1
WUE	3431055	3921	16.0298	0.000121347	0.122784	1	150.072	98	9.36206	4	76.1899	1422	0.00334667	1	0.0113724	1
ETo/CS	3431121	1744	21.8052	9.80349e-06	0.165727	1	1131.44	96	51.8884	4	461.454	282	0.000663686	1	0.00225528	1
φEo	3431121	1744	19.3009	2.87767e-05	0.159089	1	0.0143569	96	0.000743845	4	0.00470879	528	0.00124265	1	0.00422265	1
Ψo	3431121	1744	18.4846	4.11346e-05	0.154057	1	0.0129489	96	0.000700525	4	0.00420065	661	0.00155566	1	0.00528631	1
PIcso	3431121	1744	16.1465	0.000116565	0.139388	1	169078	96	10471.5	4	51935.5	1374	0.0032337	1	0.0109885	1
RC/CSo	3431121	1744	13.9005	0.000325931	0.12337	1	585.101	96	42.092	4	175.453	2960	0.00696635	1	0.0236724	1
PIcsm	3431121	1744	13.82	0.000338359	0.1211	1	5.21946e+06	96	377675	4	1.71089e+06	3031	0.00713344	1	0.0242402	1
PIABS	3431121	1744	13.0402	0.000487063	0.11556	1	2.29842	96	0.176256	4	0.742192	3946	0.00928689	1	0.0315579	1
RC/CSm	3431121	1744	12.4833	0.000633303	0.111977	1	42401.7	96	3396.68	4	13146.1	4686	0.0110285	1	0.037476	1
DIo/RC	3431121	1744	12.0025	0.000795722	0.106308	1	0.1297	96	0.0108061	4	0.0456639	5433	0.0127865	1	0.0434501	1
RWC	3431126	248	12.3148	0.000683161	0.0822865	1	430.655	97	34.9705	4	460.366	4893	0.0115157	1	0.0391315	1
TRo/RC	3431144	10677	13.0967	0.000460449	0.111712	1	0.150009	103	0.011454	4	0.0407631	3788	0.00891504	1	0.0302943	1
WC	3431157	5526	12.8314	0.000528343	0.0717159	1	4.48261	100	0.349346	4	6.89263	4158	0.00978583	1	0.0332534	1
WUE	3431169	4053	15.955	0.00012261	0.117179	1	155.008	102	9.7153	4	82.9667	1433	0.00337256	1	0.0114603	1
TRo/RC	3431255	10337	13.5938	0.000364199	0.114653	1	0.155792	103	0.0114605	4	0.0445946	3227	0.00759473	1	0.0258077	1
ETo/RC	3431282	474	11.9447	0.00081482	0.0987463	1	0.0297326	97	0.0024892	4	0.0149122	5511	0.0129701	1	0.0440739	1
RC/CSo	3431395	11198	13.5719	0.000371166	0.113941	1	666.822	101	49.1327	4	222.482	3277	0.0077124	1	0.0262076	1
TRo/RC	3431395	11198	12.401	0.00064564	0.107933	1	0.145025	101	0.0116946	4	0.0406258	4742	0.0111603	1	0.0379239	1
RC/CSm	3431395	11198	12.3543	0.000660166	0.105506	1	47514.1	101	3845.96	4	15475.9	4801	0.0112991	1	0.0383957	1
RC/CSo	3431531	9671	12.7372	0.000546036	0.10614	1	621.426	103	48.7883	4	207.394	4254	0.0100118	1	0.0340211	1
TRo/RC	3431563	3079	16.1712	0.000112426	0.137123	1	0.182601	100	0.0112917	4	0.0506203	1343	0.00316074	1	0.0107406	1
RC/CSo	3431563	3079	13.946	0.00031298	0.117916	1	674.347	100	48.3541	4	220.862	2856	0.00672158	1	0.0228407	1
TRo/RC	3431571	8777	13.0201	0.000477436	0.110593	1	0.150481	103	0.0115576	4	0.0425619	3910	0.00920217	1	0.03127	1
WUE	3431610	10291	12.1119	0.000809655	0.111886	1	93.4334	81	7.71416	4	52.5579	5488	0.012916	1	0.04389	1
PIcsm	3431619	8960	15.1833	0.000180535	0.130594	1	6.10863e+06	96	402325	4	2.03815e+06	1856	0.00436809	1	0.0148433	1
PIABS	3431619	8960	15.1529	0.000183063	0.130886	1	2.82951	96	0.186731	4	0.922986	1871	0.00440339	1	0.0149632	1
PIcso	3431619	8960	14.8094	0.000214245	0.128306	1	171923	96	11609	4	56371	2107	0.00495881	1	0.0168506	1
RC/CSm	3431619	8960	12.4966	0.000629322	0.112017	1	48913.1	96	3914.11	4	15225.8	4666	0.0109814	1	0.0373161	1
PItotal	3431619	8960	12.1878	0.000728544	0.101885	1	0.432258	96	0.0354664	4	0.209456	5104	0.0120122	1	0.0408189	1
RC/CSo	3431680	2614	11.7544	0.000899148	0.106974	1	589.949	95	50.1897	4	186.715	5842	0.0137491	1	0.046721	1
RWC	3431829	5844	11.6273	0.000938452	0.0727328	1	418.973	100	36.0335	4	539.275	6004	0.0141304	1	0.0480166	1
RC/CSo	3432266	904	22.828	6.29276e-06	0.184075	1	892.305	97	39.0883	4	263.986	186	0.00043775	1	0.00148752	1
RC/CSm	3432266	904	14.6245	0.000231987	0.12704	1	50252.3	97	3436.17	4	15563.3	2248	0.00529066	1	0.0179782	1
PIcso	3432266	904	13.9976	0.000310015	0.122512	1	150342	97	10740.6	4	46332	2845	0.00669569	1	0.0227527	1
PIcsm	3432266	904	12.6694	0.00057753	0.111508	1	4.89044e+06	97	386005	4	1.6037e+06	4391	0.0103342	1	0.0351168	1
TRo/RC	3432266	904	12.6464	0.000583822	0.114346	1	0.140813	97	0.0111346	4	0.0378525	4414	0.0103883	1	0.0353007	1
RC/CSo	3432323	9065	18.1333	4.55965e-05	0.144495	1	848.744	103	46.8059	4	263.215	693	0.00163097	1	0.00554223	1
TRo/RC	3432323	9065	11.7967	0.000856296	0.101296	1	0.136716	103	0.0115894	4	0.0389925	5665	0.0133325	1	0.0453055	1
RWC	3432451	2423	11.93	0.000817484	0.0736762	1	426.827	98	35.7777	4	571.767	5516	0.0129819	1	0.0441139	1
RWC	3432518	2164	16.1247	0.000116237	0.0954606	1	520.831	98	32.3002	4	572.639	1369	0.00322193	1	0.0109485	1
DIo/RC	3432816	6824	22.2468	8.83501e-06	0.187732	1	0.422974	89	0.0190127	4	0.140235	254	0.000597788	1	0.00203135	1
Fv/Fm	3432816	6824	21.2157	1.36045e-05	0.178665	1	0.0104678	89	0.000493398	4	0.00366915	343	0.000807249	1	0.00274312	1
RC/CSm	3432816	6824	20.1509	2.13553e-05	0.173793	1	62517.8	89	3102.48	4	20901	461	0.00108496	1	0.00368682	1
ABS/RC	3432816	6824	19.0001	3.49767e-05	0.171557	1	0.824642	89	0.043402	4	0.236006	594	0.00139798	1	0.00475048	1
RC/CSo	3432816	6824	18.3796	4.57584e-05	0.159029	1	857.215	89	46.6394	4	309.846	701	0.0016498	1	0.00560621	1
PIcso	3432816	6824	16.9691	8.49087e-05	0.151901	1	181493	89	10695.5	4	60726.8	1117	0.00262885	1	0.00893314	1
PIcsm	3432816	6824	16.3238	0.000113058	0.146856	1	5.95451e+06	89	364775	4	2.0204e+06	1350	0.00317722	1	0.0107965	1
ETo/CS	3432816	6824	16.2639	0.000116114	0.134531	1	1133.92	89	69.7197	4	555.907	1366	0.00321487	1	0.0109245	1
DIo/CS	3432816	6824	15.7601	0.000145458	0.142011	1	792.955	89	50.314	4	276.454	1626	0.00382678	1	0.0130038	1
φEo	3432816	6824	15.6643	0.000151856	0.13888	1	0.0141553	89	0.000903672	4	0.00537459	1675	0.0039421	1	0.0133957	1
PItotal	3432816	6824	14.372	0.000272663	0.128172	1	0.513354	89	0.0357189	4	0.206556	2573	0.00605554	1	0.0205774	1
PIABS	3432816	6824	14.3244	0.000278664	0.133315	1	2.49164	89	0.173944	4	0.802202	2623	0.00617322	1	0.0209773	1
PIABS	3432830	3784	11.9041	0.000815952	0.100952	1	2.07405	102	0.17423	4	0.693331	5513	0.0129748	1	0.0440899	1
PIcsm	3432830	3784	11.7119	0.000894965	0.0989612	1	4.47233e+06	102	381864	4	1.56068e+06	5813	0.0136809	1	0.0464891	1
DIo/CS	3432830	3784	11.6424	0.000925421	0.0937113	1	811.996	102	69.7447	4	387.728	5966	0.014041	1	0.0477127	1
WUE	3432859	608	14.3676	0.000253572	0.105768	1	141.101	103	9.82076	4	80.6318	2456	0.00578018	1	0.0196417	1
RWC	3432859	608	12.8372	0.000520704	0.0764459	1	447.741	103	34.8785	4	566.121	4121	0.00969875	1	0.0329575	1
WC	3432861	10676	12.3902	0.000644218	0.0674252	1	4.24666	103	0.342745	4	6.92015	4734	0.0111414	1	0.0378599	1
DIo/RC	3432879	8306	19.4734	2.55851e-05	0.154841	1	0.418804	101	0.0215065	4	0.133145	494	0.00116263	1	0.00395074	1
ETo/CS	3432879	8306	16.3364	0.000103678	0.122135	1	1052.54	101	64.4294	4	527.629	1265	0.00297717	1	0.0101168	1
ABS/RC	3432879	8306	15.1215	0.000180648	0.127644	1	0.774331	101	0.0512074	4	0.223598	1857	0.00437044	1	0.0148512	1
Fv/Fm	3432879	8306	15.0049	0.000190614	0.12359	1	0.00983322	101	0.000655334	4	0.00334366	1930	0.00454225	1	0.0154351	1
RC/CSo	3432879	8306	14.8563	0.000204141	0.123806	1	724.226	101	48.7488	4	231.518	2037	0.00479407	1	0.0162908	1
φEo	3432879	8306	14.7931	0.000210193	0.120728	1	0.0133675	101	0.000903635	4	0.00486418	2070	0.00487173	1	0.0165547	1
PItotal	3432879	8306	14.3281	0.000260734	0.113294	1	0.475534	101	0.0331889	4	0.21132	2506	0.00589786	1	0.0200416	1
RC/CSm	3432879	8306	14.0276	0.000299897	0.118787	1	53195.1	101	3792.18	4	16202.4	2765	0.00650741	1	0.0221129	1
PIcso	3432879	8306	13.7602	0.000339812	0.115909	1	155426	101	11295.4	4	50024.4	3045	0.00716639	1	0.0243522	1
PIcsm	3432879	8306	12.6883	0.000563175	0.107839	1	5.0772e+06	101	400147	4	1.66657e+06	4333	0.0101977	1	0.0346529	1
Ψo	3432879	8306	12.2511	0.000693494	0.102022	1	0.0100598	101	0.000821133	4	0.00391744	4945	0.011638	1	0.0395473	1
PIABS	3432879	8306	11.568	0.000962418	0.0998485	1	2.16063	101	0.186777	4	0.693652	6098	0.0143516	1	0.0487684	1
WUE	3432891	992	13.0042	0.000491039	0.099529	1	130.1	98	10.0044	4	81.6804	3971	0.00934573	1	0.0317578	1
RWC	3432923	400	14.0789	0.000292799	0.0857922	1	496.069	101	35.2348	4	555.876	2721	0.00640386	1	0.021761	1
WUE	3432923	400	13.3673	0.000408609	0.100913	1	131.052	101	9.80393	4	77.1176	3473	0.00817369	1	0.0277751	1
ETo/RC	3432930	3280	18.5583	3.80118e-05	0.142073	1	0.040963	102	0.00220726	4	0.0157955	630	0.0014827	1	0.00503839	1
RWC	3432930	3280	14.5521	0.000233842	0.0848113	1	495.826	102	34.0725	4	592.709	2259	0.00531655	1	0.0180662	1
WUE	3432939	749	15.5435	0.000149661	0.117983	1	143.742	100	9.24773	4	73.388	1660	0.0039068	1	0.0132758	1
TRo/RC	3432939	749	13.0976	0.000465918	0.112962	1	0.150765	100	0.0115109	4	0.0458916	3861	0.00908684	1	0.0308781	1
RWC	3432939	749	12.2932	0.000682216	0.0768628	1	427.838	100	34.8027	4	521.496	4887	0.0115015	1	0.0390835	1
WUE	3432948	1449	14.2928	0.000269	0.10947	1	140.789	98	9.85036	4	80.191	2548	0.00599671	1	0.0203775	1
RWC	3432948	1449	12.3551	0.000667547	0.0760989	1	421.032	98	34.0776	4	548.274	4828	0.0113627	1	0.0386116	1
PItotal	3432961	6990	14.5728	0.000240179	0.114221	1	0.44998	95	0.0308781	4	0.251532	2364	0.00556366	1	0.018906	1
PIcsm	3432961	6990	14.0367	0.000307555	0.121929	1	5.50171e+06	95	391951	4	1.97168e+06	2834	0.0066698	1	0.0226647	1
PIABS	3432961	6990	13.6472	0.00036848	0.120238	1	2.47981	95	0.181708	4	0.8405	3256	0.00766298	1	0.0260397	1
PIcso	3432961	6990	13.1463	0.000465559	0.11508	1	147190	95	11196.3	4	53842.9	3858	0.00907978	1	0.0308541	1
RWC	3432984	819	14.0983	0.000287519	0.0838438	1	493.486	103	35.0033	4	570.11	2676	0.00629795	1	0.0214012	1
WUE	3432984	819	13.419	0.000395433	0.0991778	1	130.858	103	9.75169	4	78.7518	3390	0.00797835	1	0.0271113	1
ETo/RC	3433017	5843	12.0241	0.000775788	0.0918347	1	0.0279058	100	0.00232082	4	0.0179469	5362	0.0126194	1	0.0428823	1
RWC	3433020	264	14.6641	0.000230311	0.0917085	1	502.986	95	34.3005	4	556.518	2238	0.00526712	1	0.0178983	1
ETo/RC	3433043	6362	14.9223	0.000196019	0.111612	1	0.0354792	103	0.0023776	4	0.0182466	1976	0.00465051	1	0.0158029	1
RC/CSo	3433045	2645	26.0531	1.63061e-06	0.201335	1	1130.94	98	43.4089	4	340.78	57	0.000134149	1	0.000455854	1
ETo/CS	3433045	2645	16.8583	8.34893e-05	0.1277	1	1088.2	98	64.5496	4	548.905	1104	0.00259826	1	0.00882917	1
PIcso	3433045	2645	15.5293	0.000152367	0.131014	1	174427	98	11232.1	4	57652.6	1679	0.00395152	1	0.0134277	1
RC/CSm	3433045	2645	15.4129	0.000160687	0.131105	1	57506.7	98	3731.08	4	18245.8	1735	0.00408331	1	0.0138756	1
PIcsm	3433045	2645	13.1794	0.000452203	0.11329	1	5.29012e+06	98	401394	4	1.83972e+06	3731	0.00878089	1	0.0298385	1
WUE	3433049	1110	14.008	0.000308526	0.106495	1	140.565	97	10.0346	4	86.6392	2838	0.00667922	1	0.0226967	1
RWC	3433049	1110	12.88	0.000522888	0.0803628	1	451.819	97	35.0791	4	554.892	4137	0.00973641	1	0.0330854	1
WC	3433060	8595	11.6307	0.000953902	0.0685534	1	4.21899	95	0.362745	4	6.77058	6071	0.0142881	1	0.0485525	1
WUE	3433111	747	15.1401	0.000180065	0.113703	1	149.293	100	9.86074	4	81.7323	1853	0.00436103	1	0.0148193	1
RWC	3433111	747	13.1654	0.000451258	0.0809725	1	471.928	100	35.846	4	560.913	3727	0.00877148	1	0.0298065	1
RWC	3433113	1238	17.97	5.16105e-05	0.106138	1	567.216	96	31.5646	4	578.479	756	0.00177924	1	0.00604607	1
WUE	3433113	1238	16.9624	8.07852e-05	0.130841	1	158.375	96	9.33685	4	78.5256	1084	0.00255119	1	0.00866923	1
TRo/RC	3433113	1238	13.6979	0.000358136	0.122581	1	0.159161	96	0.0116194	4	0.0457388	3188	0.00750294	1	0.0254958	1
WC	3433122	9900	14.5112	0.000247078	0.08453	1	5.13388	95	0.353787	4	6.78115	2416	0.00568604	1	0.0193218	1
WUE	3433124	746	16.9081	8.05678e-05	0.123398	1	161.643	100	9.56006	4	88.4813	1065	0.00250647	1	0.00851727	1
RWC	3433124	746	13.5569	0.000375427	0.0789982	1	455.603	100	33.6066	4	601.649	3301	0.00776889	1	0.0263996	1
TRo/RC	3433124	746	12.2272	0.000704057	0.107458	1	0.140299	100	0.0114744	4	0.0395461	4993	0.011751	1	0.0399312	1
WUE	3433167	399	14.976	0.000193171	0.113091	1	138.535	101	9.25044	4	72.6723	1945	0.00457755	1	0.015555	1
RWC	3433167	399	12.387	0.000649963	0.0753604	1	433.902	101	35.0289	4	554.944	4765	0.0112144	1	0.0381078	1
RWC	3433184	3920	15.9264	0.000127176	0.0936994	1	541.292	98	33.9871	4	611.541	1473	0.0034667	1	0.0117802	1
RWC	3433188	1665	21.1358	1.25345e-05	0.120887	1	666.085	100	31.5145	4	589.627	325	0.000764886	1	0.00259917	1
WUE	3433188	1665	13.055	0.00047537	0.0995377	1	130.076	100	9.96364	4	77.6084	3906	0.00919275	1	0.031238	1
WUE	3433198	875	14.3379	0.000262114	0.106868	1	140.728	99	9.81512	4	86.2865	2515	0.00591904	1	0.0201136	1
RWC	3433198	875	12.5581	0.000603822	0.0758807	1	436.221	99	34.7363	4	577.471	4545	0.0106966	1	0.0363484	1
TRo/RC	3433198	875	12.2427	0.0007015	0.108922	1	0.144036	99	0.011765	4	0.0394099	4983	0.0117275	1	0.0398512	1
RWC	3433215	10972	11.8384	0.00083929	0.0714847	1	421.952	103	35.6428	4	557.871	5598	0.0131749	1	0.0447697	1
RC/CSo	3433217	223	23.3067	5.02899e-06	0.18333	1	1047.29	99	44.9351	4	316.005	161	0.000378913	1	0.00128759	1
TRo/RC	3433217	223	19.4668	2.60871e-05	0.162212	1	0.204666	99	0.0105136	4	0.055219	495	0.00116498	1	0.00395873	1
RC/CSm	3433217	223	17.0472	7.61866e-05	0.142305	1	61978.2	99	3635.69	4	18899.9	1022	0.00240527	1	0.00817338	1
ABS/RC	3433217	223	14.9242	0.000199933	0.128355	1	0.753764	99	0.0505062	4	0.218091	2005	0.00471876	1	0.0160349	1
RWC	3433220	1152	14.9199	0.000197222	0.087627	1	509.659	102	34.1596	4	582.987	1986	0.00467404	1	0.0158829	1
WUE	3433220	1152	13.0678	0.000468659	0.0979804	1	129.832	102	9.9353	4	77.9203	3875	0.00911979	1	0.0309901	1
ETo/RC	3433235	1859	13.797	0.000332517	0.107821	1	0.0333709	102	0.00241871	4	0.0156987	3003	0.00706755	1	0.0240163	1
PIABS	3433247	3783	12.2732	0.000683705	0.103549	1	2.23472	102	0.182081	4	0.752246	4897	0.0115251	1	0.0391635	1
PIcsm	3433247	3783	12.0993	0.000743032	0.101631	1	4.80721e+06	102	397315	4	1.69362e+06	5172	0.0121723	1	0.0413628	1
DIo/CS	3433247	3783	11.5699	0.000958332	0.0951401	1	925.86	102	80.0229	4	392.302	6086	0.0143234	1	0.0486724	1
TRo/RC	3433260	10971	12.0254	0.000767144	0.102947	1	0.139916	103	0.011635	4	0.0401729	5320	0.0125206	1	0.0425464	1
RC/CSo	3433265	3076	17.0518	7.55252e-05	0.141494	1	814.068	100	47.7409	4	244.818	1013	0.00238409	1	0.00810141	1
RWC	3433265	3076	16.6849	8.90963e-05	0.0993792	1	570.812	100	34.2112	4	580.664	1144	0.0026924	1	0.00914907	1
WUE	3433272	508	14.4609	0.00024396	0.106848	1	142.19	102	9.83276	4	81.9567	2400	0.00564839	1	0.0191939	1
RWC	3433272	508	13.4252	0.000395942	0.0808305	1	471.705	102	35.1358	4	562.97	3398	0.00799718	1	0.0271753	1
TRo/RC	3433272	508	12.8424	0.00052144	0.110095	1	0.148668	102	0.0115764	4	0.0423944	4131	0.00972229	1	0.0330374	1
RWC	3433307	2063	12.9598	0.000503601	0.077406	1	432.122	97	33.3433	4	587.06	4032	0.00948929	1	0.0322457	1
WUE	3433331	991	14.3998	0.000255997	0.110957	1	135.726	98	9.42556	4	74.8826	2476	0.00582725	1	0.0198017	1
RC/CSo	3433336	2644	25.4653	2.07505e-06	0.199346	1	889.798	98	34.9416	4	259.825	75	0.000176512	1	0.000599808	1
ETo/CS	3433336	2644	15.5237	0.00015276	0.120975	1	711.445	98	45.8297	4	347.408	1681	0.00395622	1	0.0134437	1
PIcso	3433336	2644	14.5654	0.00023714	0.126295	1	142464	98	9781	4	42371.4	2333	0.0054907	1	0.018658	1
RC/CSm	3433336	2644	13.9777	0.000311362	0.121869	1	43954.4	98	3144.62	4	13124.6	2850	0.00670746	1	0.0227927	1
PIcsm	3433336	2644	12.079	0.00076132	0.106543	1	4.365e+06	98	361370	4	1.3888e+06	5288	0.0124453	1	0.0422905	1
RWC	3433431	1664	16.624	9.15821e-05	0.100507	1	567.271	100	34.1236	4	557.939	1152	0.00271123	1	0.00921305	1
WUE	3433431	1664	16.0443	0.0001191	0.118879	1	150.858	100	9.40262	4	82.1878	1403	0.00330195	1	0.0112204	1
ETo/RC	3433431	1664	12.4849	0.000622721	0.0997502	1	0.031131	100	0.00249349	4	0.0156853	4620	0.0108731	1	0.0369482	1
ETo/RC	3433448	1733	14.6131	0.000226219	0.111313	1	0.0354007	103	0.00242253	4	0.0171268	2201	0.00518004	1	0.0176024	1
RC/CSo	3433453	11312	13.0982	0.000460122	0.108009	1	629.884	103	48.0895	4	219.639	3785	0.00890798	1	0.0302703	1
TRo/RC	3433459	397	22.449	7.07429e-06	0.178796	1	0.240979	101	0.0107345	4	0.0659008	200	0.000470699	1	0.00159949	1
ETo/RC	3433459	397	22.1662	7.98076e-06	0.162666	1	0.0493923	101	0.00222828	4	0.0196468	219	0.000515415	1	0.00175144	1
ABS/RC	3433459	397	17.3964	6.42691e-05	0.143315	1	0.862433	101	0.0495753	4	0.252664	876	0.00206166	1	0.00700576	1
RC/CSo	3433459	397	16.3514	0.000102976	0.135643	1	776.419	101	47.4835	4	232.036	1258	0.0029607	1	0.0100608	1
RC/CSm	3433459	397	13.7481	0.000341747	0.116457	1	51202.7	101	3724.36	4	15877.3	3055	0.00718993	1	0.0244322	1
TRo/RC	3433470	1592	17.4659	6.40677e-05	0.148788	1	0.19273	97	0.0110347	4	0.0562417	868	0.00204283	1	0.00694178	1
RC/CSo	3433470	1592	13.2345	0.000442618	0.117275	1	639.921	97	48.3524	4	191.596	3679	0.00865851	1	0.0294226	1
ETo/RC	3433474	3849	11.9079	0.000820166	0.0932853	1	0.0293207	100	0.00246228	4	0.0170208	5526	0.0130054	1	0.0441939	1
RWC	3433474	3849	11.4989	0.000998315	0.0716202	1	416.167	100	36.1918	4	547.892	6251	0.0147117	1	0.049992	1
PIABS	3433495	4353	12.5738	0.000596983	0.107421	1	2.29973	100	0.182899	4	0.779644	4512	0.010619	1	0.0360845	1
PIcsm	3433495	4353	12.318	0.000674206	0.104879	1	4.89526e+06	100	397407	4	1.73369e+06	4846	0.011405	1	0.0387556	1
RWC	3433514	1663	12.4936	0.000620168	0.0753288	1	436.927	100	34.9722	4	575.762	4611	0.010852	1	0.0368762	1
TRo/RC	3433598	2984	15.0971	0.000184659	0.130194	1	0.174196	99	0.0115384	4	0.0489181	1882	0.00442928	1	0.0150512	1
RWC	3433655	990	14.924	0.000201032	0.0907349	1	513.751	98	34.4244	4	572.128	2011	0.00473288	1	0.0160829	1
WUE	3433655	990	14.5661	0.000237063	0.111962	1	146.52	98	10.059	4	80.7202	2332	0.00548835	1	0.01865	1
TRo/RC	3433655	990	12.227	0.0007095	0.108581	1	0.139537	98	0.0114123	4	0.0416745	5014	0.0118004	1	0.0400992	1
ETo/CS	3433751	3750	13.8998	0.00032131	0.107352	1	937.448	99	67.4433	4	513.887	2929	0.00689339	1	0.0234245	1
PItotal	3433751	3750	12.5178	0.000615484	0.102265	1	0.430307	99	0.0343757	4	0.201141	4593	0.0108096	1	0.0367322	1
ETo/CS	3433770	3749	14.9688	0.000195871	0.114055	1	987.314	99	65.9581	4	531.646	1971	0.00463874	1	0.015763	1
φEo	3433770	3749	14.3973	0.000254999	0.118854	1	0.0132288	99	0.000918843	4	0.00508437	2465	0.00580137	1	0.0197137	1
PIcso	3433770	3749	13.7328	0.000347346	0.117238	1	157421	99	11463.2	4	51974.7	3085	0.00726053	1	0.0246721	1
Ψo	3433770	3749	13.4513	0.000396248	0.112162	1	0.0109941	99	0.000817327	4	0.00427609	3401	0.00800424	1	0.0271993	1
PIcsm	3433770	3749	12.3658	0.000661574	0.106404	1	5.03132e+06	99	406874	4	1.75112e+06	4810	0.0113203	1	0.0384677	1
TRo/RC	3433772	2777	12.1133	0.000738058	0.104522	1	0.140991	102	0.0116394	4	0.0404249	5155	0.0121323	1	0.0412268	1
PIABS	3433777	4352	11.713	0.000900597	0.100595	1	2.09475	100	0.17884	4	0.734881	5846	0.0137585	1	0.046753	1
PIcsm	3433777	4352	11.6827	0.000913774	0.0998742	1	4.54493e+06	100	389029	4	1.65091e+06	5933	0.0139633	1	0.0474488	1
RWC	3433835	659	14.8494	0.000206933	0.0887717	1	515.392	99	34.7079	4	592.435	2053	0.00483173	1	0.0164187	1
ETo/RC	3433835	659	11.9784	0.00079582	0.0962046	1	0.0306226	99	0.00255648	4	0.0163039	5435	0.0127912	1	0.0434661	1
RWC	3433843	1151	14.0247	0.00029893	0.0849854	1	494.708	102	35.2741	4	555.782	2761	0.006498	1	0.0220809	1
ETo/RC	3433843	1151	12.9349	0.000499069	0.100324	1	0.032039	102	0.00247694	4	0.0166768	4015	0.00944928	1	0.0321097	1
RC/CSo	3433912	9557	16.1931	0.000114893	0.143709	1	654.057	95	40.3912	4	178.524	1361	0.00320311	1	0.0108845	1
RC/CSm	3433912	9557	15.7302	0.000141622	0.139133	1	51419.6	95	3268.85	4	14758	1597	0.00375853	1	0.0127719	1
PIcsm	3433912	9557	12.9543	0.000509405	0.116026	1	4.81134e+06	95	371408	4	1.54597e+06	4069	0.00957637	1	0.0325416	1
PIcso	3433912	9557	12.5064	0.000629065	0.113371	1	130275	95	10416.7	4	39881.1	4661	0.0109696	1	0.0372761	1
ABS/RC	3433912	9557	11.8387	0.000863694	0.10729	1	0.459413	95	0.0388061	4	0.148846	5695	0.0134032	1	0.0455454	1
TRo/RC	3433912	9557	11.6417	0.000948886	0.106727	1	0.1376	95	0.0118195	4	0.0416033	6054	0.0142481	1	0.0484165	1
ETo/RC	3433964	874	13.7915	0.000337953	0.10949	1	0.0347915	99	0.00252268	4	0.0170037	3026	0.00712168	1	0.0242003	1
RWC	3433964	874	13.328	0.00041985	0.0830264	1	470.196	99	35.2788	4	542.653	3562	0.00838315	1	0.0284869	1
TRo/RC	3433979	2407	15.284	0.000165878	0.127478	1	0.172818	103	0.0113071	4	0.0477596	1774	0.0041751	1	0.0141875	1
RC/CSo	3434067	187	21.4447	1.08709e-05	0.164843	1	936.589	101	43.6746	4	317.645	305	0.000717816	1	0.00243922	1
TRo/RC	3434067	187	20.5588	1.59366e-05	0.168058	1	0.210647	101	0.0102461	4	0.0546405	390	0.000917863	1	0.003119	1
RC/CSm	3434067	187	15.9785	0.000122005	0.130609	1	55556.4	101	3476.96	4	18547.8	1429	0.00336314	1	0.0114283	1
ABS/RC	3434067	187	14.7233	0.000217083	0.124922	1	0.712451	101	0.0483894	4	0.203958	2123	0.00499647	1	0.0169786	1
ETo/RC	3434067	187	13.0095	0.0004837	0.100539	1	0.0309987	101	0.00238277	4	0.0169162	3931	0.00925159	1	0.0314379	1
ETo/CS	3434069	3991	14.3222	0.000268114	0.110241	1	946.473	96	66.0841	4	560.36	2546	0.005992	1	0.0203615	1
φEo	3434069	3991	13.0417	0.000486718	0.110164	1	0.0120781	96	0.000926109	4	0.00518279	3945	0.00928454	1	0.0315499	1
PIcso	3434069	3991	12.8157	0.000541322	0.11258	1	149535	96	11668.1	4	52028.1	4214	0.00991763	1	0.0337012	1
Ψo	3434069	3991	12.2047	0.000722714	0.10333	1	0.0100067	96	0.000819906	4	0.00453296	5068	0.0119275	1	0.040531	1
RWC	3434074	8400	14.2443	0.000276507	0.0867147	1	494.581	97	34.7212	4	583.894	2607	0.00613556	1	0.0208493	1
ETo/RC	3434092	4193	13.8711	0.000322628	0.108649	1	0.0342759	101	0.00247103	4	0.0164749	2939	0.00691692	1	0.0235045	1
ETo/CS	3434130	1081	13.3355	0.000418369	0.104029	1	885.58	99	66.4075	4	484.616	3558	0.00837373	1	0.0284549	1
RWC	3434170	8253	13.7018	0.000359244	0.0855767	1	482.218	95	35.1937	4	572.88	3198	0.00752648	1	0.0255758	1
RC/CSo	3434283	9148	14.6946	0.000229723	0.130325	1	710.115	93	48.3248	4	238.649	2236	0.00526241	1	0.0178823	1
RC/CSo	3434292	9253	11.7246	0.000908586	0.105731	1	573.772	96	48.9374	4	182.188	5908	0.0139044	1	0.0472489	1
RC/CSm	3661598	10592	12.068	0.000754245	0.101727	1	44879.3	102	3718.87	4	15462.5	5233	0.0123158	1	0.0418506	1
RC/CSm	3661735	10674	26.5755	1.22993e-06	0.196868	1	84490.7	103	3179.27	4	25427.4	42	9.88468e-05	1	0.000335893	1
RC/CSo	3661735	10674	23.9804	3.6209e-06	0.180799	1	1054.38	103	43.9682	4	325.763	139	0.000327136	1	0.00111164	1
PIcsm	3661735	10674	19.6531	2.32679e-05	0.152272	1	6.99704e+06	103	356027	4	2.32006e+06	479	0.00112732	1	0.00383077	1
PIcso	3661735	10674	19.2381	2.79305e-05	0.150108	1	197012	103	10240.7	4	64417.4	519	0.00122146	1	0.00415067	1
PIABS	3661735	10674	16.0995	0.000114137	0.129794	1	2.73716	103	0.170016	4	0.894245	1359	0.0031984	1	0.0108685	1
ABS/RC	3661735	10674	14.8243	0.000205116	0.12305	1	0.718347	103	0.0484574	4	0.21168	2042	0.00480584	1	0.0163308	1
Fv/Fm	3661735	10674	13.6652	0.00035219	0.110112	1	0.00828433	103	0.000606236	4	0.00319834	3124	0.00735232	1	0.024984	1
TRo/RC	3661735	10674	12.794	0.000531485	0.109366	1	0.145168	103	0.0113465	4	0.0396662	4173	0.00982113	1	0.0333733	1
TRo/RC	3661751	3075	11.5967	0.000952393	0.102579	1	0.131572	100	0.0113457	4	0.0370189	6068	0.014281	1	0.0485285	1
RC/CSm	3661780	1271	14.6655	0.000222967	0.122471	1	55142.9	101	3760.04	4	17621.9	2174	0.0051165	1	0.0173864	1
WUE	3661780	1271	12.7458	0.000548035	0.0990623	1	121.323	101	9.51871	4	65.8317	4259	0.0100235	1	0.0340611	1
RC/CSo	3661780	1271	12.5555	0.000599853	0.107153	1	629.473	101	50.1352	4	202.724	4526	0.0106519	1	0.0361964	1
PIcsm	3661780	1271	12.4633	0.000626755	0.104464	1	4.95869e+06	101	397863	4	1.82097e+06	4653	0.0109508	1	0.0372121	1
PIcso	3661780	1271	11.9245	0.000810793	0.100986	1	136167	101	11419.1	4	48760.3	5502	0.0129489	1	0.0440019	1
ABS/RC	3661780	1271	11.7892	0.000865209	0.101796	1	0.616709	101	0.0523114	4	0.193707	5704	0.0134243	1	0.0456174	1
RC/CSo	3661813	5922	19.3478	2.7035e-05	0.15436	1	877.288	101	45.343	4	275.941	508	0.00119558	1	0.0040627	1
RC/CSm	3661813	5922	15.4039	0.00015866	0.12756	1	56293.9	101	3654.52	4	18051.5	1723	0.00405507	1	0.0137796	1
RC/CSo	3661817	844	16.0342	0.000118944	0.132123	1	755.158	101	47.0966	4	239.703	1401	0.00329725	1	0.0112044	1
TRo/RC	3661817	844	15.9754	0.000122175	0.133835	1	0.177599	101	0.011117	4	0.0510452	1430	0.0033655	1	0.0114363	1
RC/CSm	3661817	844	12.0059	0.000779771	0.102566	1	45875.4	101	3821.08	4	15337.5	5372	0.012643	1	0.0429623	1
RWC	3661928	5997	12.6563	0.000569609	0.075782	1	441.564	102	34.8889	4	567.024	4358	0.0102565	1	0.0348528	1
φRo	3661958	2246	14.5707	0.000241756	0.112959	1	0.00397919	94	0.000273095	4	0.00238895	2383	0.00560838	1	0.0190579	1
TRo/RC	3662087	3978	14.6128	0.000225179	0.121429	1	0.165296	104	0.0113117	4	0.0462077	2194	0.00516357	1	0.0175464	1
RWC	3662101	5087	11.9228	0.000808655	0.0717843	1	417.329	102	35.0027	4	560.845	5486	0.0129113	1	0.043874	1
WUE	3662192	5172	19.3868	2.61589e-05	0.13675	1	182.519	103	9.41461	4	91.2463	496	0.00116733	1	0.00396673	1
TRo/RC	3662192	5172	14.1141	0.000285402	0.118572	1	0.159619	103	0.0113092	4	0.0453337	2662	0.006265	1	0.0212892	1
RC/CSo	3662216	1936	15.6759	0.00014252	0.133427	1	774.123	98	49.383	4	240.583	1603	0.00377265	1	0.0128199	1
PIABS	3662217	5338	11.9609	0.000805477	0.104448	1	2.20198	98	0.184098	4	0.76012	5474	0.012883	1	0.043778	1
RWC	3662262	8192	15.9948	0.000126472	0.0998989	1	545.814	94	34.1245	4	563.99	1467	0.00345258	1	0.0117322	1
PIcsm	3662266	3887	16.4308	9.81512e-05	0.131223	1	6.24353e+06	103	379989	4	2.11014e+06	1213	0.00285479	1	0.0097009	1
PIcso	3662266	3887	16.0919	0.000114535	0.129554	1	174847	103	10865.5	4	57612.6	1360	0.00320075	1	0.0108765	1
PIABS	3662266	3887	14.6507	0.000222303	0.119469	1	2.59895	103	0.177394	4	0.870649	2167	0.00510002	1	0.0173305	1
RC/CSm	3662266	3887	12.2593	0.000685797	0.1029	1	46372.7	103	3782.65	4	15261.6	4911	0.011558	1	0.0392754	1
RC/CSo	3662304	5865	16.5101	0.000101027	0.147454	1	809.523	93	49.0321	4	232.504	1233	0.00290186	1	0.00986084	1
PItotal	3662304	5865	11.5573	0.000995556	0.100674	1	0.417481	93	0.0361226	4	0.196861	6234	0.0146717	1	0.049856	1
RC/CSo	3662462	9669	19.2065	2.83224e-05	0.15058	1	882.643	103	45.9554	4	282.052	525	0.00123558	1	0.00419866	1
RC/CSm	3662462	9669	15.8782	0.00012628	0.128893	1	57701.8	103	3634.03	4	18342.3	1465	0.00344787	1	0.0117163	1
RC/CSo	3662472	7893	13.9278	0.000317149	0.119215	1	682.864	99	49.029	4	218.533	2897	0.00681807	1	0.0231686	1
RC/CSm	3662472	7893	12.8703	0.000520849	0.11132	1	49040.6	99	3810.36	4	15827.9	4122	0.00970111	1	0.0329655	1
RWC	3662542	9295	12.4808	0.000619217	0.075391	1	443.759	102	35.5553	4	564.866	4608	0.0108449	1	0.0368522	1
TRo/RC	3662546	8770	17.8939	5.0742e-05	0.145307	1	0.196628	103	0.0109885	4	0.0553418	746	0.00175571	1	0.00596609	1
WUE	3662546	8770	14.9335	0.000195009	0.111712	1	138.139	103	9.25029	4	70.9469	1963	0.00461991	1	0.015699	1
ETo/RC	3662546	8770	13.9554	0.000307386	0.106359	1	0.0339707	103	0.00243424	4	0.0171674	2829	0.00665804	1	0.0226248	1
ABS/RC	3662546	8770	13.5974	0.000363596	0.113598	1	0.688332	103	0.0506224	4	0.211313	3220	0.00757825	1	0.0257518	1
WUE	3662618	745	14.703	0.000220245	0.11114	1	147.421	100	10.0266	4	80.9451	2153	0.00506707	1	0.0172185	1
RWC	3662618	745	12.0743	0.000757366	0.0752459	1	419.673	100	34.7574	4	525.402	5270	0.0124029	1	0.0421465	1
TRo/RC	3662618	745	12.0636	0.000761253	0.105987	1	0.141529	100	0.0117319	4	0.0405399	5287	0.0124429	1	0.0422825	1
RC/CSo	3662659	7229	13.545	0.000388355	0.124667	1	643.831	94	47.5327	4	174.081	3349	0.00788185	1	0.0267834	1
RC/CSm	3662659	7229	13.1573	0.000465329	0.120722	1	50785.3	94	3859.84	4	14463.9	3857	0.00907743	1	0.0308461	1
PIcsm	3662659	7229	11.9585	0.000819031	0.109679	1	4.78467e+06	94	400107	4	1.50351e+06	5520	0.0129913	1	0.0441459	1
ABS/RC	3662659	7229	11.8937	0.000844675	0.109951	1	0.633629	94	0.0532745	4	0.18876	5621	0.013229	1	0.0449536	1
PIcso	3662659	7229	11.544	0.000998075	0.106535	1	130384	94	11294.5	4	40545.6	6250	0.0147093	1	0.049984	1
ETo/CS	3662959	5246	15.6167	0.00014729	0.115805	1	946.146	97	60.5856	4	573.347	1643	0.00386679	1	0.0131398	1
RC/CSo	3662959	5246	13.1618	0.00045798	0.113658	1	620.277	97	47.127	4	221.522	3778	0.0088915	1	0.0302143	1
RC/CSm	3663101	9616	13.8742	0.000329945	0.121918	1	49060.4	96	3536.1	4	15734.7	2986	0.00702754	1	0.0238804	1
PIcsm	3663194	4437	17.6284	5.7926e-05	0.143255	1	6.69694e+06	101	379895	4	2.0948e+06	806	0.00189692	1	0.00644594	1
PIcso	3663194	4437	17.6186	5.81813e-05	0.143312	1	190545	101	10815	4	59317.7	808	0.00190162	1	0.00646193	1
PIABS	3663194	4437	15.7186	0.000137369	0.130648	1	2.80968	101	0.178749	4	0.863028	1568	0.00369028	1	0.01254	1
RC/CSm	3663194	4437	13.0523	0.000474013	0.111342	1	49649.1	101	3803.85	4	15431.8	3897	0.00917157	1	0.031166	1
ETo/CS	3663211	2122	12.1731	0.000722469	0.0930365	1	805.371	100	66.16	4	510.124	5066	0.0119228	1	0.040515	1
PIcso	3663322	4111	18.2728	4.28465e-05	0.144338	1	195329	103	10689.6	4	63060.1	676	0.00159096	1	0.00540627	1
PIcsm	3663322	4111	18.1599	4.50578e-05	0.143079	1	6.83738e+06	103	376510	4	2.25176e+06	685	0.00161214	1	0.00547825	1
PIABS	3663322	4111	16.1946	0.000109291	0.130758	1	2.85632	103	0.176375	4	0.91942	1314	0.00309249	1	0.0105086	1
RC/CSm	3663322	4111	13.3608	0.000406442	0.110978	1	50207.2	103	3757.8	4	16337.9	3463	0.00815015	1	0.0276951	1
φEo	3663322	4111	11.7172	0.000889732	0.0956109	1	0.0106661	103	0.000910294	4	0.00444916	5797	0.0136432	1	0.0463612	1
RC/CSo	3663381	7450	16.3434	0.000108858	0.145791	1	820.463	93	50.2014	4	239.732	1309	0.00308072	1	0.0104687	1
RC/CSm	3663381	7450	14.6891	0.000230301	0.133374	1	56067.5	93	3816.94	4	16351	2237	0.00526477	1	0.0178903	1
PIcsm	3663381	7450	12.74	0.000568503	0.116472	1	5.15892e+06	93	404938	4	1.65852e+06	4353	0.0102448	1	0.0348129	1
PIcso	3663381	7450	12.6537	0.000592041	0.116164	1	146753	93	11597.6	4	46187.7	4466	0.0105107	1	0.0357166	1
ABS/RC	3663381	7450	12.0252	0.000796731	0.111981	1	0.662857	93	0.0551224	4	0.198244	5439	0.0128007	1	0.0434981	1
WUE	3663387	21	12.7794	0.000558093	0.103687	1	130.455	93	10.2082	4	77.1972	4300	0.01012	1	0.034389	1
WC	3663405	10139	12.4252	0.000643137	0.0749336	1	4.31317	99	0.34713	4	5.7985	4732	0.0111367	1	0.0378439	1
PIABS	3663454	7254	12.6081	0.000580637	0.104379	1	2.29072	103	0.181687	4	0.808109	4400	0.0103554	1	0.0351887	1
Ψo	3663454	7254	11.8436	0.000837156	0.0967663	1	0.00962908	103	0.000813017	4	0.00394198	5586	0.0131466	1	0.0446737	1
RWC	3663530	5778	14.959	0.00019272	0.0853439	1	503.785	103	33.6777	4	608.549	1938	0.00456107	1	0.015499	1
DIo/CS	3663542	4396	11.8327	0.000869555	0.102963	1	975.834	94	82.4692	4	431.348	5719	0.0134596	1	0.0457374	1
DIo/CS	3663554	2861	14.5635	0.000241208	0.123793	1	1189.99	95	81.7107	4	462.561	2373	0.00558484	1	0.0189779	1
PIABS	3663554	2861	13.961	0.000318524	0.123575	1	2.65072	95	0.189866	4	0.853285	2909	0.00684632	1	0.0232646	1
PIcsm	3663554	2861	13.705	0.000358716	0.120777	1	5.64429e+06	95	411842	4	1.90206e+06	3194	0.00751706	1	0.0255438	1
PIcso	3663554	2861	12.2256	0.000718495	0.109688	1	145360	95	11889.8	4	48920	5053	0.0118922	1	0.0404111	1
RWC	3663618	4463	17.1692	7.26238e-05	0.106978	1	597.7	98	34.8122	4	543.882	993	0.00233702	1	0.00794146	1
ETo/CS	3663842	3952	14.8831	0.000201631	0.111838	1	970.306	101	65.1952	4	522.828	2019	0.00475171	1	0.0161468	1
ETo/RC	3663842	3952	13.323	0.000417207	0.10373	1	0.03307	101	0.00248217	4	0.0170274	3553	0.00836197	1	0.0284149	1
WUE	3663860	1136	17.3598	6.92044e-05	0.143332	1	165.346	93	9.52467	4	66.9494	939	0.00220993	1	0.0075096	1
RWC	3663864	6819	12.723	0.000573055	0.0754508	1	412.813	93	32.446	4	613.449	4373	0.0102918	1	0.0349728	1
RWC	3663865	8398	13.438	0.000402387	0.0899725	1	476.53	97	35.4614	4	464.159	3443	0.00810308	1	0.0275352	1
PItotal	3663926	10332	24.2507	3.23186e-06	0.173511	1	0.740861	103	0.03055	4	0.280791	112	0.000263591	1	0.000895713	1
Ψo	3663926	10332	14.4959	0.000238884	0.116045	1	0.0114779	103	0.000791808	4	0.00433831	2352	0.00553542	1	0.01881	1
PIABS	3663926	10332	13.3669	0.00040527	0.110203	1	2.39737	103	0.179351	4	0.820254	3456	0.00813368	1	0.0276392	1
PIcso	3663926	10332	13.1354	0.000452081	0.108444	1	146356	103	11142.1	4	50490.1	3730	0.00877854	1	0.0298305	1
φEo	3663926	10332	12.3832	0.000646363	0.100558	1	0.0111757	103	0.000902488	4	0.00454514	4743	0.0111626	1	0.0379319	1
[truncated: 4,253 more rows]
