# Supplementary material for: Genome-Wide Associations of Chlorophyll Fluorescence OJIP Transient Parameters Connected With Soil Drought Response in Barley
Source: Front Plant Sci. 2019 Feb 11;10:78. doi: 10.3389/fpls.2019.00078 (PMC6384533; doi:10.3389/fpls.2019.00078)
Supplement: Supplementary Table S5 — Sequences and related data from NCBI, Gene Bank (protein ID) and IPK Barley databases for markers associated with energy trapping efficiency in PSII (Fv/Fm) in well-watered barley (control). Markers indicated in green are included in Table 3. [file Table_5.XLSX]

## Sheet: Fv_Fm_control
Marker/ * SNP marker	Sequence	NCBI (identified similarity of marker sequence, QC - query cover[%]/ Id- Identity [%]), nulcleotide positions of similarity region, gene Accession number	Gene Bank (protein ID)	IPK Barley (similarity of marker sequences to barley genes )
3260252	TGCAGTAGTGTAATAGTATAATACTGCTTCGAATTGGATCGATAGAGTAAAGAAGTAAACTGAACCTGG
3268966	TGCAGGAATTTTTTGTTCCTCTTTCTTCCTAAAAATGCAAATCAGTGCAAGAGTACTCGGGGCCGAGAT			> MLOC_3482.3 MLOC_3482 POPSEQ: contig: morex_contig_131099 chr: 4 cM: 51.4041247262572 BLAST2GO: rna polymerase ii c-terminal domain phosphatase-like 3-like Length=3732, 2874-2851 nt of sequence
3269029	TGCAGCCAGGCCATAACCCATGCTTTCGGACTCTGACGCTGATCGCGGCTTCCACACAGTAGTACATTC	Hordeum vulgare subsp. vulgare mRNA for predicted protein, complete cds, clone: NIASHv3002D18, 100%/100%, AK372449.1, 1135-1067 nt of sequence (cds region)	BAK03647.1	> AK372449 BLAST2GO: 1909347 cs 5, Length=1305, 955-887 nt of sequence
3256262*	TGCAGAACCTCCGCATCACCTCCCATGAAGAGGATGAGGTTTTGGAAGGCGACGACATGGACGATGACG
3255896*	TGCAGCTCGACAGTGCTCCATTGCAACCCCAGGACGCTGCAATGAGTCCCGACGGCGCTTCAATGCAAT
3910624	TGCAGCTGAGACACATGAATGGAGCGTCCCCAACAGATCCGAGGCGCCCCTAATAGATCCGAGGCGGAA			> MLOC_7007.3 MLOC_7007 POPSEQ: contig: morex_contig_138491 chr: NA cM: NA BLAST2GO: cytochrome p450 704c1-like Length=1524, 1360-1338nt of sequence
3430281	TGCAGTGTGTGTGCCGTCGTTTCCGCCACCACCAGCACAAGCCACACATTCGTCTGCCG			> MLOC_13761.1 MLOC_13761 POPSEQ: contig: morex_contig_1566452 chr: 2 cM: 59.915014164306 BLAST2GO: 1849236 os04g0464100, Length=375, 311-345 nt of sequence
5256755	TGCAGCAGGAGAGATGCAGGCGGGCGGTAGCCAGGGAGGGAGAGACGCGGGAGGGCGGTCGGCGGGCGG			> AK368724 MLOC_19276 POPSEQ: contig: morex_contig_1584249 chr: 4 cM: 14.4315325995284 BLAST2GO: acidic leucine-rich nuclear phosphoprotein 32-related, Length=1047, 487-437 nt of sequence
3255051	TGCAGATTACACCCACTGAACCACATCTTGCTAATCGTGTTGTAGCACCATCAACCTTGATCTTGCAGA
3921065	TGCAGCCTGCCTCTTCTTTAATTACAGTATCATGCACTGACCG
3930269	TGCAGAAGAAAAAAAATCAATCTAATCGTGTTGAAGACCCTTGGCACATAAGGATATAGATCATCACGG
5242204	TGCAGGAGGATATATACGTATGGAGCTTTTGCTGACCCAATGGATTGGGAGGACATAGGTGTATTTGTT
5250973	TGCAGCGGACCTAGGTGGGCCGGCCCAGTAAAACGAAGCGCATTAATAGAACGAAAAAACTCTCAAAAA			> MLOC_81023.1 MLOC_81023 POPSEQ: contig: morex_contig_94082 chr: 6 cM: 77.5427164568473 BLAST2GO: transcription elongation factor spt5 homolog 1-like, Length=3084, 229-252 nt of sequence
3272544	TGCAGGAAATCGCGCCGCAGAACCAACAATCCGCCAATCCGAACCGCAGAAGAGACCAAGAGAGTAGTT
3270240	TGCAGGAAATCGCGCCGCAGAACCAACAATCCGCCAATCCGACTGAACCGCAGAAGAGACCAAGAGAGT
3263879	TGCAGAATTCCCTTTTGCTTGGATGAAATTCTAGTTCCTAGACATTTTGTGGAGTTCTCTACAAAAATG
3254763*	TGCAGCTACCATGTGAGTAGGAAGATAACAGGATCTTATCCG			> MLOC_14115.1 MLOC_14115 POPSEQ: contig: morex_contig_1567285 chr: 7 cM: 70.5382436260624 BLAST2GO: glycerol-3-phosphate transporter 1-like, Length=1494, 122-147 of sequence
4170248*	TGCAGTAGAATTTTTTCCCTGCTGTTTTTATTAAAATGAGCCACATCGATGCAAAGAAGGGCTGCAACC	Hordeum vulgare subsp. vulgare mRNA for predicted protein, complete cds, clone: NIASHv3117D11, 100%/100%, AK376175.1, 1580-1512 nt of sequence (out of cds)	BAK07370.1
3257700*	TGCAGGAGAGACAGATTCAATCATTTCGAGTCCTGCGGTCACCTTTTGAAAAGGGAGAAAACACAAAGA			> MLOC_59238.1 MLOC_59238 POPSEQ: contig: morex_contig_43390 chr: 1 cM: 48.0878186968839 BLAST2GO: glutamine expressed, Length=2526, 2387-2354 nt of sequence
5250954*	TGCAGGCGCTAGTTCCCCTAGCCG
					marker	SNP	sekwencja	chr	pos	marker_F	p	marker rsq	marker df	marker MS	error df	error MS	model df	model MS	ranking	FDR treshold	pass/not pass (1/0)	FDR treshold 2	pass/not pass2 (1/0)
					3256622	SNP5528	TGCAGCAGGCCAAAACATTCTAATTGCAACCACTATTTTGCCCATTTATGGTAGTTCCAAATGAAAATG	UNKNOWN	17307	23.7945	4.00449e-06	0.166858	1	106.183	101	4.46249	4	46.4141	2	4.70699e-06	1	0.00035461	1
							brak znaczącego dopasowania sekwencji nawet przy najnizszym kryterium dopasowania
					wobec MOREX		dopasowanie do contigu na poziomie 98% identyczności, w pozycji 5322-5390 contigu
							> morex_contig_43739 CAJW010043739 carma=5HL POPSEQ: chr=5H cM=119.791666666666
							Length=12107
							Analiza sekwencji contigu nie wykazuje podobieństwa do jakiś genów w rejonach sąsiednich do rejonu komplementarnego do sekwencji markera, czyli nic ciekawego ja tu nie znalazłam :(
