# Supplementary material for: Genome-Wide Associations of Chlorophyll Fluorescence OJIP Transient Parameters Connected With Soil Drought Response in Barley
Source: Front Plant Sci. 2019 Feb 11;10:78. doi: 10.3389/fpls.2019.00078 (PMC6384533; doi:10.3389/fpls.2019.00078)
Supplement: Supplementary Table S6 — Sequences and related data from NCBI, Gene Bank (protein ID) and IPK Barley databases for markers associated with energy trapping efficiency in PSII (Fv/Fm) in barley plants under drought. Markers indicated in green are included in Table 4. [file Table_6.XLSX]

## Sheet: Fv_Fm drought
Marker/ * SNP marker	Sequence	NCBI (identified similarity of marker sequence, QC - query cover[%]/ Id- Identity [%]), nulcleotide positions of similarity region, gene Accession number	Gene Bank (protein ID)	IPK Barley (similarity of marker sequences to barley genes )
3432879	TGCAGAGCATGCCATCCCAGAGAGGTTGATGACACGAAGATCACCTCGCAACTTGTATCTGTTCACAAT	Aegilops tauschii subsp. tauschii 3-ketoacyl-CoA synthase 6-like (LOC109750508), mRNA, 100%/97%, XM_020309467.1, podobieństwo na odcinku 663-595 mRNA, czyli w rejonie cds	XP_020165056.1	> MLOC_67622.1 MLOC_67622 POPSEQ: contig: morex_contig_53380 chr: 2 cM: 125.354107648725 BLAST2GO: 3-ketoacyl- synthase 6-like, Length=1362, 579-511 nt of sequence
3661735	TGCAGTGAAGTGAATGTCTCAAGGAATTTTGGTATTGTACCGGATAAATTGTTTTGGGAGAAATCTAAT	Aegilops tauschii subsp. tauschii receptor kinase-like protein Xa21 (LOC109745158), mRNA, 100%/93% XM_020304299.1, 666-598nt of mRNA (cds region)	XP_020159888.1	> MLOC_10793.6 MLOC_10793 POPSEQ: contig: morex_contig_1559786 chr: 6 cM: 116.012910991157 BLAST2GO: 61189 protein kinase xa21, Length=3312, 2030-1962 nt of sequence
3986939	TGCAGCTTCTGGAGGCGGAGGCTGCGCTTCTGGAGGTCGAGAAGGGAGGGCCG	PREDICTED: Aegilops tauschii subsp. tauschii bromodomain-containing protein 1-like (LOC109776185), mRNA, 100%/94%, XM_020334840.1, 245-193nt, (cds region)	XP_020190429.1	> AK376014 MLOC_15291 POPSEQ: contig: morex_contig_1570341 chr: 5 cM: 109.652777777778 BLAST2GO: bromodomain protein Length=1728, 134-82 nt of seqence
100002035*	TGCAGCGACGTGAGGGGGTCCAGGCCGCAGGAGAAGGGGCCCG			> MLOC_66723.1 MLOC_66723 POPSEQ: contig: morex_contig_52018 chr: 5 cM: 110.069444444444 BLAST2GO: receptor kinase 5 Length=1797, 119-77 nt of sequence
3266819*	TGCAGACGGCATTTCACCCTTGTACCTAGCCATCTTACTGGAGAAGAGCACCATCGTACTGACTCTCCA	PREDICTED: Aegilops tauschii subsp. tauschii ankyrin repeat-containing protein ITN1-like (LOC109775808), mRNA, 95%/83%, XM_020334507.1, 866-931 nt, (cds region)		> MLOC_65749.2 MLOC_65749 POPSEQ: contig: morex_contig_50620 chr: 7 cM: 65.4390934844193 BLAST2GO: pyrophosphate--fructose 6-phosphate 1-phosphotransferase subunit beta-like Length=1680, 1381-1365 nt of sequence
3397479*	TGCAGGTTCGCGTACGCGTACGCCACGCACGAGCAGTTGCCG	PREDICTED: Brachypodium distachyon G-type lectin S-receptor-like serine/threonine-protein kinase At1g11300 (LOC100827322), misc_RNA 90% 97% XR_002966284.1, 1282-1245 mRNA		> MLOC_66723.1 MLOC_66723 POPSEQ: contig: morex_contig_52018 chr: 5 cM: 110.069444444444 BLAST2GO: receptor kinase 5 Length=1797, 707-666 nt of sequence
4172735*	TGCAGGTTCGCGTACGCGTACGCCACGCACGAGCAGTTGCCGGCGCACCTCGCCGCGCACTCCTCCGCG	PREDICTED: Aegilops tauschii subsp. tauschii receptor-like serine/threonine-protein kinase SD1-8 (LOC109754847), mRNA 100% 96% XM_020313740.1, 1299-1231 (cds region)	XP_020169329.1	> MLOC_66723.1 MLOC_66723 POPSEQ: contig: morex_contig_52018 chr: 5 cM: 110.069444444444 BLAST2GO: receptor kinase 5 Length=1797, 707-639 nt of sequence
5249526*	TGCAGCTGCTCATGTGGAACCGCACGCGGCTCTATTCGCGCACCCCCGTCTGGACGGGGTACGCCGCGT	PREDICTED: Aegilops tauschii subsp. tauschii G-type lectin S-receptor-like serine/threonine-protein kinase B120 (LOC109754856), mRNA 95% 88% XM_020313748.1, 593-658nt, (cds region)	XP_020169337.1	> MLOC_66723.1 MLOC_66723 POPSEQ: contig: morex_contig_52018 chr: 5 cM: 110.069444444444 BLAST2GO: receptor kinase 5 Length=1797, 116-181 nt of sequence
3264336	TGCAGAAGTGCAGACCCATAGTCAATTACTTACCAATACCGCTTTGTAAACATCCAATGGCTCCTTGGT			> AK369564 MLOC_36310 POPSEQ: contig: morex_contig_2546580 chr: NA cM: NA BLAST2GO: tpa: sap dna-binding domain family protein, Length=2220, 1084-1064 nt of sequence
3266099	TGCAGCTCATCTCGGCCCTGGCGCCCGATCTCCCGACCTACGGCGTAGCTCAAACGGCACGAAGACGCC
3267241	TGCAGGGATCAGCACCAAGTACCATGCAACTCCATTGCAAATCATGCACGAAAAAATAAGTGCTCCGAG
3267714	TGCAGCAAATAAACAAGAATGAAACACGTTCTAAAGATTATAAATTATGTGGTGTGTTCAACTATTTGT	Triticum aestivum chromosome 3B, genomic scaffold, cultivar Chinese Spring, 100%/94%, HG670306.1		> MLOC_60357.1 MLOC_60357 POPSEQ: contig: morex_contig_44310 chr: 1 cM: 46.3172804532578 BLAST2GO: 759167 low temprature induced-like Protein, Length=483, 48-27 nt of sequence
3267754	TGCAGTAGTGTCAATGAAGTTGCTCATATTTTTGTTTGCAAAAGGAGGGATGGGTCAGGAATTGTGTAA
3270090	TGCAGGTTGTACCAGACCGACGAGGCCGACGCCCCCATGATCATGCCTGCGCGCAAGCAAGACAAAAAT
3270903	TGCAGCTGGCCTGCCTCCACCGATGATCCTCACGGGCTAAGCCCCG
3271942	TGCAGCTTTCATCAGAAGGAAGTTGCGCTAGTCCTAGTGTTCCGTTTCTTTCTTTTTTTTACCG
3274193	TGCAGGCGCTCACCAACACATACATACATACATTCACCTAATAAACCAGCATGACGGTCGGCGGCGAGT
3397234	TGCAGTACCACGACGAGACAGGACAGCCACTTCCGCACTTGTGCCGTTCGCTCTCTCCTGCGCGGCCGA
3397701	TGCAGAGGCAGAGAGGGATCTAGCTGCTTTTGACACTGACTGTGCCTCTCTGTGTTTGTGAAAAAAGCC
3430863	TGCAGATTAAACCATATCCGTGGGATGTGGGCCGTTGGCGATATATATACATATCCATCACGATATTCA
3432816	TGCAGAATCTCATGCCTCTTTTAATCCCTCAAGAACAATCTGAGTTCACAAAGGCGGACCG
3987047	TGCAGAGTTGGAATTAACCTCATGTGTGTCGGTGACTACTGATTGTGGCGGTAGGCCG
4191546	TGCAGAGCCAACACCGCGCCGCCCTCCG
5244519	TGCAGTTCATACGTACAGTCACGTTCTGCATGCATGGACGTCGGCGGCGCGGCTCGTTGTGATCCTAGC
5250271	TGCAGGTGTCCGTGCGCCGTGCACTCATACACGACGGATACGCCGTTGCAGGCTTGCAGCGCGGCGCTC
5250323	TGCAGCAGTTCAGCAGCGCAAACTTTGGTTGTTCTTCTCAGCTCTCCCCCAATCCACCCATCTCAACAC			> AK354546 MLOC_23900 POPSEQ: contig: morex_contig_163200 chr: 2 cM: 109.419263456091 BLAST2GO: e3 ubiquitin-protein ligase os04g0590900-like, Length=1206, 767-729 nt of sequence
5251339	TGCAGCCGCGCCGACGGCGACAGGGTGCAGATTTTGTCGAAGGCCGTGGCTGCCGCGAGCTCCAGCTCC
7752381	TGCAGGCGCCGGTTAGCAAATTCTGCCTGTTACCG
3255593*	TGCAGCGTTCCTTGTTCATATTTCAGTGAATGAAATGAAACACAGTGACAGATATACCAAAACACCCAG
3255593*	TGCAGCGTTCCTTGTTCATATTTCAGTGAATGAAATGAAACACAGTGACAGATATACCAAAACACCCAG
3259329*	TGCAGGACGGTGCGATATACAGCACGTAGGATTTAGTTACTGAGACGACGAGATTAGTGTATTCCGATC
3255167*	TGCAGAAGTACCGCCGAGTTTGGTTTAAAAAAATGCATCACAGTTGAGATCCG
3256166*	TGCAGGGAATCGCATCAAGCATTCCACTTTCATAAAGCGATCTGTTATAGAAACAGGAGGAAAAGAAAT
3257729*	TGCAGTTTATGGCGCTCACATATGACATACATATGCGAGGGCACATGGGTGGGATCGATGCAGTGATGC
3255871*	TGCAGTGTTAGAGCTAAGGAAGGGATTGATGATGCTGAAGAACCAGGAATCGAAAGTGAGATGAAACAA
3256441*	TGCAGATACAGAGGTACCGTTGCATTTTATGCTTACCTCTAGCCAAAACATGCCATGCCCAACCATTTC
100001838*	TGCAGAGGAACCCATCCACGACGACGAATATGATGACCACTACGACAACGACCTGGGCCCG
3257589*	TGCAGTTCAAAGTCCTTGGCAGTGATGGCTGTTAGGAGTCCTGGCCCG
4015534*	TGCAGGTTCTTGACAAATGTCGACTTTTTGAAGCTGTCCG	PREDICTED: Aegilops tauschii subsp. tauschii ABC transporter C family member 10-like (LOC109752986), mRNA 92% 95% XM_020311913.1, similarity in 3119-3155 (cds region)	XP_020167502.1	> MLOC_12388.2 MLOC_12388 POPSEQ: contig: morex_contig_1563173 chr: 7 cM: 34.2067988668555 BLAST2GO: abc transporter c family member 10-like isoform 1, Length=4407, 3995-4030 nt of sequence
6279963*	TGCAGACAGTGAGTGGTGTACTGCGCTTCTCTTCTCTGTGTGCAAAACACTTTCTATCTGATGAAGCAA
