# Supplementary material for: Genome-Wide Associations of Chlorophyll Fluorescence OJIP Transient Parameters Connected With Soil Drought Response in Barley
Source: Front Plant Sci. 2019 Feb 11;10:78. doi: 10.3389/fpls.2019.00078 (PMC6384533; doi:10.3389/fpls.2019.00078)
Supplement: Supplementary Table S7 — Sequences and related data from NCBI, Gene Bank (protein ID) and IPK Barley databases for markers associated with physiological parameters in both well-watered (control) and drought-treated barley plants. Markers indicated in green are included in Table 5. [file Table_7.XLSX]

## Sheet: Control&Drought
Marker/ * SNP marker	PP control	PP drought	Sequence	NCBI (identified similarity of marker sequence, QC - query cover[%]/ Id- Identity [%]), nulcleotide positions of similarity region, gene Accession number	Gene Bank (protein ID)	IPK Barley (similarity of marker sequences to barley genes )
3262177	REo/RC	Ψo φEo PICSo ETo/CS	TGCAGGTCGCCCCCCAGGGCGCGCACGCGCTCGTCGTCTCCACGGAGACCGTCACGCCAAACTACTACT	PREDICTED: Aegilops tauschii subsp. tauschii 3-ketoacyl-CoA synthase 6-like (LOC109758154), mRNA, 98%/93%, XM_020317005.1, 744-811nt of mRNA, (cds region)	XP_020172594.1	> MLOC_8115.1 MLOC_8115 POPSEQ: contig: morex_contig_141204 chr: 4 cM: 1.06232294617564 BLAST2GO: 3-ketoacyl- synthase 6-like, Length=1242, 476-544 nt of sequence
3987061	REo/RC	RC/CSo	TGCAGCCCACGAGGCAGGCGTGCGCCTGGTGGCCTGGCGCGGTCAATGGGTCTACCG			> MLOC_66166.11 MLOC_66166 POPSEQ: contig: morex_contig_51188 chr: 2 cM: 142.634560906515 BLAST2GO: probable isoaspartyl peptidase l-asparaginase 4-like Length=1398, 151-124 nt of sequence
3268966	RCCSm PICSm	Fv/Fm	TGCAGGAATTTTTTGTTCCTCTTTCTTCCTAAAAATGCAAATCAGTGCAAGAGTACTCGGGGCCGAGAT
3431571	REo/RC	TRo/RC	TGCAGAGCCTCGTCGATAACCTCCCGTCCAGGCGGCCTCGTGCACGATCACCTGCCGCGCATGCCCGTC
4174101	ETo/CS	Pitotal	TGCAGCAGTCCCCTCCTTCATGGGGCCAAAGAGCTCCGCCATAAAGACGGCGGAACGGGACGCGAGCAC	PREDICTED: Aegilops tauschii subsp. tauschii BTB/POZ and MATH domain-containing protein 3-like (LOC109746484), mRNA 89%/92% XM_020305609.1, 8-69 nt of marker, 707-646nt of mRNA (cds region)	XP_020161198.1	> MLOC_44910.1 MLOC_44910 POPSEQ: contig: morex_contig_275690 chr: 1 cM: 119.405099150142 BLAST2GO: btb poz domain containing Protein, Length=1140, 695-637 nt of sequence
7232846	ETo/CS	Pitotal	TGCAGGGAGCAGTCTTTTTCTTCCAAACAGTAGCATTGATGCTTGTCTATCAAATCTTCCCTCAGCAGG	PREDICTED: Aegilops tauschii subsp. tauschii cytochrome b561 domain-containing protein At2g30890-like (LOC109746481), mRNA, 100%/86% XM_020305606.1, 723-651 nt of mRNA, (part of marker in cds region)	XP_020161195.1	> AK249944.1 MLOC_76711 POPSEQ: contig: morex_contig_7249 chr: 1 cM: 119.688385269122 BLAST2GO: 1326526 os05g0565100,Length=765, 1-36 nt of sequence
3256262*	DIo/CS Fv/Fm	WUE	TGCAGAACCTCCGCATCACCTCCCATGAAGAGGATGAGGTTTTGGAAGGCGACGACATGGACGATGACG			> MLOC_6079.1 MLOC_6079 POPSEQ: contig: morex_contig_137037 chr: 4 cM: 51.9121813031161 BLAST2GO: programmed cell death protein 2-like, Length=1320, 31-65 nt of sequence
3255247*	REo/RC	WC	TGCAGATTCGGCCTGTGCCACAACTGTTTTTCAGTTGAAAACCACTTCACCG			> MLOC_61771.1 MLOC_61771 POPSEQ: contig: morex_contig_45852 chr: 6 cM: 91.051212975949 BLAST2GO: atp binding, Length=5466, 2072-2058 nt of sequence
3397434	ABS/CS TRo/CS	ABS/RC PIcsm PIABS RC/CSo RC/CSm ETo/RC TRo/RC	TGCAGCCACCCTACCCTCCCTCCGTACCCAGGGGGTCCCGGCCTCGCCCTCGCCCTGACTCCCCGCCGA
3256160*	DIo/CS	ABS/RC RC/CSm TRo/RC	TGCAGCAGCAGCGCAGTTAACTCAGACTATTAATGCTACCATGGATCGTGTTGCTTCGTTGCCTGCATG	Hordeum vulgare subsp. vulgare mRNA for predicted protein, partial cds, clone: NIASHv1104E07 (100%, 100%), AK359833.1, similarity in the region 175-243bp of marker sequence (out of cds region)
5250954*	Fv/Fm	ABS/RC PIcsm RC/CSo RC/CSm DIo/CS	TGCAGGCGCTAGTTCCCCTAGCCG
3916724*	DIo/RC	PIcso PIcsm PIABS RC/CSo RC/CSm	TGCAGAACCTCATGGTTCTGGTCTACGAGAAAAAAAGTGATCCG
3269029	DIo/RC Fv/Fm	PIcsm PIABS	TGCAGCCAGGCCATAACCCATGCTTTCGGACTCTGACGCTGATCGCGGCTTCCACACAGTAGTACATTC
3919312*	DIo/RC	PIcsm PIABS	TGCAGACATGTATCCACTGGCTGTTTTACATGGACTGGTATCTATCAACCG
3910624	Fv/Fm	PIABS DIo/CS	TGCAGCTGAGACACATGAATGGAGCGTCCCCAACAGATCCGAGGCGCCCCTAATAGATCCGAGGCGGAA
3430281	Fv/Fm	DIo/CS	TGCAGTGTGTGTGCCGTCGTTTCCGCCACCACCAGCACAAGCCACACATTCGTCTGCCG
5256755	Fv/Fm	DIo/CS	TGCAGCAGGAGAGATGCAGGCGGGCGGTAGCCAGGGAGGGAGAGACGCGGGAGGGCGGTCGGCGGGCGG			> AK368724 MLOC_19276 POPSEQ: contig: morex_contig_1584249 chr: 4 cM: 14.4315325995284 BLAST2GO: acidic leucine-rich nuclear phosphoprotein 32-related, Length=1047, 23-66bp of marker, 481-437bp of gene
4186428	ETo/RC	RC/CSo TRo/RC	TGCAGCGAACGACGAGTCGACGACGGGACCAGGAGCGCGGAGGGGTCATGGTCCG
3271906	REo/RC	RC/Cso	TGCAGCCGCGGTGCTCCTCCCGCAGCGCCTTACCCCACTGCCTCACGGCCCACGCCG
3268211	REo/RC	RC/Cso	TGCAGTCGCTCTTGGCCCAGCTTCGCCCCGTAGACGGCCCAAGCTTCGCACCGCCG
4194507	REo/RC	RC/CSo RC/CSm TRo/RC	TGCAGCTGCACGCGGTGTACGGCGGCGGCGGCTCCGCCCAGATCGGGTCTGGGGTGGGCCG
3921065	Fv/Fm	RC/CSm	TGCAGCCTGCCTCTTCTTTAATTACAGTATCATGCACTGACCG
5249530*	REo/RC	TRo/RC	TGCAGTCATCATCCTGCCAAAATCACAGGCCG			> MLOC_65753.4 MLOC_65753 POPSEQ: contig: morex_contig_50626 chr: 7 cM: 70.5382436260624 BLAST2GO: oxysterol-binding protein 4c-like, Length=1251, 9-28bp of marker, 263-282 bp of gene
3398380*	REo/RC	Pitotal	TGCAGAATTAGCATCAGTGCCACTTTGCTTTCAGTTTTCAGGGTGTTGAATTTTCACCTCAACTTCGCA
3256435	REo/RC	REo/RC	TGCAGAATAAACTACAACTACAAAATAAGGATCAGACGCAACAGAATTTCTGAGGATCGGACGGGAATC
3255896*	DIo/CS Fv/Fm	WUE	TGCAGCTCGACAGTGCTCCATTGCAACCCCAGGACGCTGCAATGAGTCCCGACGGCGCTTCAATGCAAT
3254784*	DIo/CS	WUE	TGCAGAGTGTGTCACAACGCAGCCCTCACGATCAACGCAGTCCTCAGGTCGAGGCTCTTGGACCGAGAT	PREDICTED: Aegilops tauschii subsp. tauschii programmed cell death protein 2-like (LOC109736302), mRNA (84%, 95%) XM_020295528.1, similarity in 551-494bp region of mRNA (cds region)	XP_020151117.1	> AK373939 MLOC_70460 POPSEQ: contig: morex_contig_5801 chr: 6cM: 99.1501416430595 BLAST2GO: disease resistance protein rpm1-like Length=2817, 31-45bp of marker, 252-238bp of sequence
3255198*	ABS/CS TRo/CS	WUE	TGCAGCGGGATATGGGTCAGGAAGATAGTTGCATTATGCAAATCTTACTCAGAGAAATACCG
